# Supplementary material for: Clinical nurses’ beliefs, knowledge, organizational readiness and level of implementation of evidence-based practice: The first step to creating an evidence-based practice culture
Source: PLoS One. 2019 Dec 26;14(12):e0226742. doi: 10.1371/journal.pone.0226742 (PMC6932768; doi:10.1371/journal.pone.0226742)
Supplement: S1 Dataset — (XLSX) [file pone.0226742.s003.xlsx]

## Sheet: chosununivhospitalebp_201908
code	gender	age	education	graduateyear	position	total_career	present_career	ward	ward_name	research_class	research_class_where	statistic_class	statistic_class_where	ebp_class	ebp_class_where	research_participant	research_part_where	academicsociety	society_name	conference	conference_time	ebp_familiar	ebp_belief_1	ebp_belief_2	ebp_belief_3	ebp_belief_4	ebp_belief_5	ebp_belief_6	ebp_belief_7	ebp_belief_8	ebp_belief_9	ebp_belief_10	ebp_belief_11	ebp_belief_12	ebp_belief_13	ebp_belief_14	ebp_belief_15	ebp_belief_16	ebp_know_1	ebp_know_2	ebp_know_3	ebp_know_4	ebp_know_5	ebp_know_6	ebp_know_7	ebp_know_8	ebp_know_9	ebp_know_10	ebp_know_11
er1	1	26	2	2017	1	8	8	5	er	2	#NULL!	1	1	1	1	2	#NULL!	2		2	#NULL!	1	4	2	3	3	5	3	3	3	5	4	3	3	4	3	3	3	4	6	4	2	3	3	3	3	4	4	2
er2	1	25	2	2015	1	32	12	5	er	1	1	1	1	1	1	2	#NULL!	2		2	#NULL!	2	3	3	3	3	3	3	3	3	3	3	3	3	4	3	3	3	4	4	4	4	4	4	4	4	4	4	4
er3	1	24	2	2016	1	14	14	5	er	2	#NULL!	2	#NULL!	2	#NULL!	2	#NULL!	2		2	#NULL!	2	3	4	3	3	4	3	3	3	4	3	4	3	3	3	3	3	3	3	3	2	3	2	3	3	3	2	2
er4	1	38	1	2000	1	198	39	5	er	1	1	1	1	2	#NULL!	2	#NULL!	2		1	1	2	3	3	3	3	3	3	2	2	2	2	4	2	3	2	4	3	3	5	4	3	4	4	3	4	5	4	3
er5	1	42	2	2012	2	242	25	5	er	2	#NULL!	2	#NULL!	2	#NULL!	2	#NULL!	2		2	#NULL!	2	4	3	3	3	3	4	4	4	4	3	4	3	3	3	3	3	4	4	4	4	4	4	4	4	4	4	4
er6	2	27	1	2012	1	65	11	5	er	1	1	1	1	2	#NULL!	2	#NULL!	2		2	#NULL!	2	3	4	4	4	4	4	4	4	4	3	4	3	3	3	3	3	5	5	4	4	4	5	4	4	4	4	5
er7	1	50	4	2008	2	341	36	5	er	2	#NULL!	2	#NULL!	2	#NULL!	2	#NULL!	2		1	1	1	4	4	3	4	3	4	4	4	3	4	4	3	3	4	4	3	2	4	5	4	3	2	2	3	3	4	3
er8	1	25	2	2015	1	23	23	5	er	1	1	2	#NULL!	1	1	1	1	2		2	#NULL!	2	5	3	3	3	4	4	4	4	3	4	5	4	3	4	4	4	5	5	5	4	5	5	6	5	5	5	4
er9	2	27	2	2017	1	9	9	5	er	2	#NULL!	2	#NULL!	2	#NULL!	2	#NULL!	2		2	#NULL!	2	3	3	3	3	3	3	3	3	3	3	3	3	3	3	3	3	5	5	5	5	5	5	5	5	5	5	4
er10	1	27	2	2017	1	1	1	5	er	1	1	2	#NULL!	2	#NULL!	2	#NULL!	2		2	#NULL!	2	4	4	3	4	5	4	4	4	4	4	4	5	4	4	4	4	3	3	2	3	2	3	2	2	1	3	2
er11	1	51	3	2015	4	360	24	5	er	1	2	1	2	1	3	2	#NULL!	2		2	#NULL!	1	4	3	4	4	3	4	3	3	4	3	3	4	3	4	3	3	4	4	4	4	5	4	4	4	5	5	4
er12	1	30	2	2010	1	74	36	5	er	1	1	2	#NULL!	2	#NULL!	2	#NULL!	2		1	1	2	3	3	3	3	3	2	2	3	3	2	2	3	2	2	2	2	3	3	3	3	3	3	3	3	2	3	3
er13	1	32	2	2008	1	117	67	5	er	2	#NULL!	2	#NULL!	2	#NULL!	2	#NULL!	2		2	#NULL!	2	3	3	3	3	4	3	4	4	4	3	4	3	4	4	4	4	3	6	7	5	5	5	5	4	5	5	6
er14	1	25	2	2014	1	45	38	5	er	1	1	1	1	1	1	1	1	2		2	#NULL!	2	3	2	3	3	3	3	4	4	4	3	2	3	3	3	3	3	4	3	5	4	3	3	3	3	3	3	4
er15	1	24	2	2016	1	18	18	5	er	2	#NULL!	2	#NULL!	1	1	2	#NULL!	2		1	1	1	3	3	3	3	3	3	3	3	3	3	3	3	3	3	3	3	3	4	4	4	4	4	3	4	4	3	4
er16	1	27	2	2014	1	81	81	5	er	1	1	1	1	1	1	2	#NULL!	2		2	#NULL!	2	3	2	2	2	4	2	2	3	4	4	4	3	4	2	2	2	5	6	5	5	5	5	4	4	5	5	5
er17	1	28	2	2012	1	72	22	5	er	2	#NULL!	1	1	2	#NULL!	1	1	2		2	#NULL!	2	2	3	3	3	3	3	3	3	3	3	3	3	3	3	3	3	4	3	4	3	3	4	4	4	3	4	4
er18	2	40	2	2011	1	197	53	5	er	2	#NULL!	2	#NULL!	2	#NULL!	2	#NULL!	2		2	#NULL!	2	4	4	4	4	4	5	4	4	4	4	4	5	4	4	4	5	5	5	6	5	5	5	5	6	5	5	5
er19	1	30	2	2015	1	96	36	5	er	1	1	1	1	1	1	1	1	2		2	#NULL!	2	3	3	3	3	3	3	3	3	3	3	3	3	3	3	3	3	4	4	4	4	4	4	4	4	4	4	4
er20	1	32	2	2015	1	65	3	5	er	1	1	1	1	2	#NULL!	1	1	2		2	#NULL!	1	3	3	3	3	3	3	3	3	3	3	3	3	3	3	3	3	4	4	3	4	4	4	4	3	3	3	3
er21	1	56	4	2000	4	384	10	5	er	1	2	1	2	1	3	1	2	1		1	1	1	4	4	4	4	4	4	4	4	4	4	4	4	4	4	4	4	6	6	6	6	6	6	6	6	6	7	7
er22	2	26	2	2016	1	18	18	5	er	1	1	2	#NULL!	1	1	2	#NULL!	2		2	#NULL!	2	4	3	3	3	4	4	3	3	3	3	3	3	3	3	3	3	4	4	4	4	4	4	4	4	4	4	4
er23	1	31	2	2011	1	79	79	5	er	1	1	1	1	1	1	2	#NULL!	2		2	#NULL!	2	3	3	3	3	3	2	2	1	3	3	3	3	3	3	3	3	2	2	2	2	2	2	2	2	2	2	2
er24	1	25	2	2015	2	32	32	5	er	1	1	1	1	2	#NULL!	1	1	2		2	#NULL!	2	4	3	3	4	5	5	5	4	4	4	2	4	3	4	4	4	4	7	7	5	7	7	4	7	7	5	7
er25	1	28	2	2011	1	79	79	5	er	1	1	1	1	2	#NULL!	2	#NULL!	2		2	#NULL!	2	2	4	3	3	4	3	4	4	4	3	4	4	4	3	4	4	4	3	4	4	4	4	4	5	4	3	4
er26	1	27	2	2014	1	32	32	5	er	1	1	1	1	1	1	2	#NULL!	2		1	1	2	5	4	4	4	4	3	4	4	4	3	3	4	3	4	4	4	6	7	6	6	5	6	6	5	5	5	5
er27	1	30	2	2009	1	72	72	5	er	1	1	1	1	2	#NULL!	2	#NULL!	2		1	1	2	3	3	3	3	4	3	3	3	3	4	3	4	3	3	3	3	4	4	4	4	4	4	4	4	4	4	4
er28	1	31	2	2010	1	88	42	5	er	1	1	1	1	1	1	1	1	2		2	#NULL!	2	4	3	3	4	4	2	3	4	3	3	3	3	4	3	3	3	4	5	3	3	3	3	3	4	4	4	3
er29	1	35	2	2015	1	23	23	5	er	2	#NULL!	2	#NULL!	2	#NULL!	2	#NULL!	2		2	#NULL!	2	5	3	3	4	5	3	3	3	4	2	3	3	4	2	3	3	4	4	4	3	3	3	4	2	3	4	4
er30	1	24	2	2012	1	19	19	5	er	2	#NULL!	1	1	1	1	1	1	2		2	#NULL!	2	3	2	2	4	4	4	3	3	4	3	4	3	4	2	3	3	5	3	4	4	5	4	3	4	5	4	4
er31	1	22	2	2017	1	8	8	5	er	2	#NULL!	2	#NULL!	1	1	2	#NULL!	2		2	#NULL!	1	3	3	3	3	3	3	3	3	3	3	3	3	3	3	3	3	4	4	4	4	4	4	4	4	4	4	4
er32	1	39	4	2010	1	204	192	5	er	1	2	1	2	1	2	2	#NULL!	2		2	#NULL!	2	3	3	3	3	2	2	2	2	3	2	3	3	2	2	2	2	4	3	4	3	4	4	3	3	4	3	3
er33	1	35	2	2013	1	112	32	5	er	1	1	1	1	1	1	2	#NULL!	2		1	2	2	3	3	3	3	3	3	3	3	3	3	3	3	3	3	3	3	3	3	3	3	4	4	4	3	3	3	3
er34	1	27	2	2013	1	48	20	5	er	1	1	2	#NULL!	2	#NULL!	2	#NULL!	2		2	#NULL!	2	3	3	3	4	4	4	4	4	5	3	3	3	3	3	3	3	2	2	3	3	3	4	2	3	3	3	2
er35	1	23	2	2017	1	8	8	5	er	2	#NULL!	2	#NULL!	2	#NULL!	2	#NULL!	2		2	#NULL!	2	4	2	3	4	4	3	3	4	5	2	4	4	5	2	3	3	3	6	5	5	4	5	4	4	3	4	5
er36	1	31	2	2007	1	123	61	5	er	2	#NULL!	2	#NULL!	2	#NULL!	2	#NULL!	2		2	#NULL!	2	3	2	3	3	3	3	3	2	2	3	4	4	3	3	3	3	4	3	3	4	4	4	3	3	4	4	3
er37	1	27	1	2012	1	69	69	5	er	2	#NULL!	2	#NULL!	2	#NULL!	2	#NULL!	2		2	#NULL!	2	3	2	3	4	3	3	2	2	4	3	2	2	3	4	3	3	5	4	3	5	4	3	4	4	4	5	5
er38	1	23	2	2016	1	20	20	5	er	2	#NULL!	2	#NULL!	2	#NULL!	1	3	2		2	#NULL!	2	3	3	3	3	3	4	4	3	4	3	3	3	3	3	3	3	4	4	4	5	4	5	4	4	4	4	4
er39	2	27	2	2014	1	19	19	5	er	2	#NULL!	2	#NULL!	2	#NULL!	2	#NULL!	2		2	#NULL!	2	4	2	3	3	3	3	3	3	3	2	4	3	3	2	4	2	3	4	3	3	4	3	4	4	3	4	4
er40	2	32	1	2011	1	79	79	5	er	2	#NULL!	2	#NULL!	2	#NULL!	2	#NULL!	2		2	#NULL!	2	4	4	4	4	4	4	4	4	4	3	3	3	3	3	3	3	4	4	4	4	4	4	4	4	4	4	4
31-1	1	34	3	2010	1	144	60	1	31	1	1	2	#NULL!	2	#NULL!	2	#NULL!	2		2	#NULL!	2	5	3	4	2	5	3	4	4	5	3	2	4	3	3	4	4	3	5	5	3	4	4	4	4	4	4	4
31-2	1	29	2	2013	3	91	42	1	31	1	1	1	1	2	#NULL!	1	3	2		1	2	1	3	3	2	3	3	4	2	3	3	3	3	4	4	3	3	3	4	5	4	3	5	4	5	3	4	3	3
31-3	1	23	2	2017	1	8	8	1	31	2	#NULL!	2	#NULL!	2	#NULL!	2	#NULL!	2		2	#NULL!	2	4	3	3	4	4	3	3	3	4	2	3	3	4	3	3	3	4	5	5	4	5	4	4	4	4	4	4
31-4	1	23	1	2017	1	2	2	1	31	1	1	1	1	1	1	2	#NULL!	2		2	#NULL!	2	4	3	2	3	4	2	2	2	3	2	3	3	4	3	3	2	3	5	4	3	6	4	4	3	2	3	2
31-5	1	56	2	1983	4	416	17	1	31	2	#NULL!	2	#NULL!	2	#NULL!	2	#NULL!	2		2	#NULL!	1	3	4	4	4	4	4	3	3	4	3	4	3	3	3	3	3	4	4	4	3	4	4	4	4	4	4	4
31-6	1	26	2	2014	1	41	41	1	31	1	1	1	1	1	1	1	1	2		2	#NULL!	1	4	3	4	4	3	4	4	3	3	3	4	4	3	3	3	3	5	6	4	5	5	4	5	5	4	5	5
31-7	1	24	2	2016	1	12	12	1	31	1	1	1	1	1	1	1	1	2		2	#NULL!	1	4	2	3	3	4	3	2	3	4	2	3	2	4	2	3	3	3	4	3	3	3	2	3	2	2	3	3
31-8	1	25	2	2017	1	8	8	1	31	1	1	2	#NULL!	2	#NULL!	2	#NULL!	2		2	#NULL!	2	4	3	3	4	5	2	3	3	5	2	3	3	4	2	3	3	2	4	2	2	3	3	3	3	4	3	3
31-9	1	25	2	2015	1	26	26	1	31	1	1	2	#NULL!	1	1	2	#NULL!	2		2	#NULL!	2	4	2	3	3	4	2	3	3	3	3	3	2	5	1	3	3	3	2	3	2	3	2	3	2	1	2	2
31-10	1	29	2	2014	1	30	30	1	31	1	1	1	1	1	1	1	1	2		2	#NULL!	1	4	3	3	3	4	3	3	4	4	2	3	3	4	2	2	3	3	5	3	3	4	4	3	3	4	4	3
31-11	1	33	2	2006	1	140	28	1	31	1	1	2	#NULL!	2	#NULL!	2	#NULL!	2		2	#NULL!	2	3	2	3	1	3	3	2	3	3	4	4	3	4	2	2	2	5	5	3	4	4	5	2	3	4	4	4
31-12	1	27	2	2012	1	65	65	1	31	1	1	1	1	1	1	2	#NULL!	2		2	#NULL!	1	3	3	3	3	3	3	2	2	3	3	3	2	4	3	3	3	4	4	4	3	4	3	4	4	3	4	4
31-13	1	26	2	2014	1	24	13	1	31	2	#NULL!	2	#NULL!	2	#NULL!	2	#NULL!	2		2	#NULL!	2	4	3	3	3	4	3	3	3	4	3	3	4	4	3	3	4	4	4	5	4	5	4	5	5	5	4	4
31-14	1	30	1	2009	1	87	87	1	31	1	1	2	#NULL!	1	1	2	#NULL!	2		2	#NULL!	2	4	3	4	4	4	3	4	4	4	2	4	3	3	4	4	3	4	4	5	3	4	4	5	3	3	3	4
31-15	1	36	2	2002	3	180	58	1	31	1	1	1	1	2	#NULL!	2	#NULL!	2		1	2	1	3	4	4	4	4	3	3	4	4	3	3	3	3	4	3	3	4	4	5	4	5	4	4	4	5	5	5
31-16	1	54	3	1987	2	348	33	1	31	2	#NULL!	2	#NULL!	2	#NULL!	2	#NULL!	2		2	#NULL!	2	4	2	3	3	4	2	2	2	3	2	4	4	4	2	2	3	4	4	4	3	4	3	5	5	5	5	5
CSR-1	1	55	1	1983	4	411	24	11	csr	2	#NULL!	2	#NULL!	1	3	2	#NULL!	1	중앙공급간호사회	1	1	1	4	3	4	4	4	3	4	4	4	3	3	3	4	3	3	3	3	3	3	3	3	3	3	3	3	3	3
CSR-2	1	59	4	2003	1	453	10	11	csr	1	2	1	2	1	3	2	#NULL!	2		2	#NULL!	1	4	3	3	4	4	4	3	3	4	3	3	3	3	2	3	3	3	3	3	3	3	3	3	3	3	4	5
CSR-3	1	47	4	2002	2	308	15	11	csr	1	2	1	2	1	2	1	23	1	중앙공급간호사회	1	1	1	5	4	4	4	5	3	4	4	5	4	3	4	3	4	4	4	6	4	6	6	5	5	4	5	5	5	6
RR-1	1	56	1	1983	2	408	12	8	rr	2	#NULL!	2	#NULL!	2	#NULL!	2	#NULL!	2		2	#NULL!	1	2	2	3	4	4	4	4	4	4	4	2	4	3	3	3	4	5	5	4	5	5	5	5	5	5	5	5
RR-2	1	40	4	2010	3	216	60	8	rr	1	2	1	2	2	#NULL!	1	2	2		2	#NULL!	2	2	2	3	3	2	2	2	3	2	2	5	2	5	2	2	2	5	5	5	5	5	4	4	4	5	4	4
RR-3	1	48	1	1991	3	324	111	8	rr	2	#NULL!	2	#NULL!	2	#NULL!	1	3	2		1	1	2	3	3	3	4	3	4	3	3	3	4	4	4	4	3	4	4	6	6	6	7	7	7	7	5	6	6	6
RR-4	1	43	2	2008	3	259	99	8	rr	2	#NULL!	2	#NULL!	2	#NULL!	2	#NULL!	2		2	#NULL!	2	3	2	3	3	4	3	4	3	4	2	3	3	2	3	3	3	3	4	4	4	4	3	4	3	3	3	4
RR-5	1	37	2	2009	1	98	4	8	rr	2	#NULL!	2	#NULL!	2	#NULL!	2	#NULL!	2		2	#NULL!	2	3	2	2	3	3	4	3	4	4	4	3	3	3	3	2	3	3	4	4	3	4	4	3	3	4	3	4
RR-6	1	29	1	2010	1	87	14	8	rr	1	1	2	#NULL!	1	1	2	#NULL!	2		2	#NULL!	1	4	3	3	4	5	3	3	4	4	4	4	3	3	4	3	3	2	2	3	1	3	4	4	4	3	3	3
RR-7	1	54	4	2015	4	363	2	8	rr	2	#NULL!	1	2	2	#NULL!	2	#NULL!	2		2	#NULL!	2	4	4	4	2	4	3	4	4	4	4	4	4	3	3	4	4	5	5	4	4	4	4	4	4	4	4	4
1ICU-1	1	30	2	2010	1	72	72	4	1icu	2	#NULL!	2	#NULL!	2	#NULL!	2	#NULL!	2		2	#NULL!	2	4	4	4	4	5	4	3	3	4	3	4	3	3	4	4	4	6	6	5	5	6	5	6	6	6	5	6
1ICU-2	1	29	1	2011	1	79	79	4	1icu	2	#NULL!	2	#NULL!	2	#NULL!	2	#NULL!	2		2	#NULL!	2	3	2	3	3	4	3	3	3	4	3	3	3	3	2	3	3	3	3	4	3	4	3	3	3	3	3	3
1ICU-3	1	35	4	2004	1	163	163	4	1icu	1	2	1	2	1	2	2	#NULL!	2		2	#NULL!	1	3	3	3	4	4	2	3	3	4	3	4	3	3	3	3	3	4	4	4	4	4	4	4	4	4	4	4
1ICU-4	1	53	3	2009	4	360	48	4	1icu	1	2	1	2	1	2	2	#NULL!	2		1	2	1	4	4	4	4	4	4	4	4	4	3	3	4	4	4	4	4	5	5	5	5	5	5	5	5	5	5	5
1ICU-5	2	33	2	2010	1	57	57	4	1icu	2	#NULL!	2	#NULL!	2	#NULL!	2	#NULL!	2		2	#NULL!	2	3	2	2	3	3	3	3	3	4	2	3	3	4	2	3	4	2	4	4	2	5	5	4	3	3	4	4
1ICU-6	1	27	2	2014	1	156	14	4	1icu	2	#NULL!	2	#NULL!	2	#NULL!	2	#NULL!	1	중환자간호사회	1	1	2	3	2	2	3	3	2	2	2	3	2	3	2	2	2	2	2	3	3	3	3	3	3	3	3	3	3	3
1ICU-7	1	26	2	2013	1	55	55	4	1icu	1	1	2	#NULL!	1	1	2	#NULL!	2		2	#NULL!	2	4	1	2	3	3	2	2	2	3	3	3	2	4	2	1	3	3	5	4	1	2	2	2	2	2	3	3
1ICU-8	2	35	1	2009	1	102	102	4	1icu	2	#NULL!	2	#NULL!	2	#NULL!	2	#NULL!	2		2	#NULL!	2	2	1	1	2	4	3	3	3	3	1	3	3	2	1	3	2	2	3	3	2	3	3	3	2	3	4	2
1ICU-9	1	26	2	2014	1	42	42	4	1icu	1	1	1	1	2	#NULL!	2	#NULL!	2		2	#NULL!	2	4	3	4	4	5	4	4	4	4	3	3	3	3	2	3	4	4	5	6	3	4	4	3	4	5	5	5
1ICU-10	1	42	2	1997	1	242	17	4	1icu	2	#NULL!	2	#NULL!	2	#NULL!	2	#NULL!	2		2	#NULL!	2	4	3	3	3	4	4	4	4	4	4	3	3	5	3	4	4	6	5	6	4	6	6	5	6	6	6	6
1ICU-11	1	27	2	2013	1	54	54	4	1icu	1	1	1	1	2	#NULL!	2	#NULL!	2		2	#NULL!	2	3	2	3	4	4	3	3	3	4	3	3	3	3	3	3	3	5	5	5	4	4	4	4	4	5	4	3
1ICU-12	1	47	3	1994	2	276	108	4	1icu	1	1	1	2	2	#NULL!	2	#NULL!	2		1	2	2	3	2	3	3	3	2	2	3	3	2	3	2	3	2	2	3	4	4	4	3	4	5	5	4	4	4	4
1ICU-13	1	43	2	2000	2	252	10	4	1icu	1	1	1	1	2	#NULL!	2	#NULL!	2		2	#NULL!	2	3	3	3	4	4	3	4	3	3	3	4	4	4	3	3	4	5	5	5	4	5	5	4	4	4	4	4
1ICU-14	1	34	2	2011	1	120	13	4	1icu	1	1	2	#NULL!	2	#NULL!	2	#NULL!	2		2	#NULL!	2	3	3	4	4	4	3	2	3	4	2	4	3	4	2	3	3	4	4	4	3	4	3	4	4	4	4	5
1ICU-15	1	33	2	2016	1	17	17	4	1icu	1	1	2	#NULL!	1	1	1	1	2		2	#NULL!	2	4	3	4	4	4	4	4	4	4	4	3	4	4	4	5	4	6	6	6	4	5	5	4	4	5	6	6
1ICU-16	1	26	2	2015	1	27	12	4	1icu	1	1	2	#NULL!	2	#NULL!	2	#NULL!	2		2	#NULL!	2	4	3	3	4	4	3	3	4	4	3	3	3	3	3	4	4	4	4	4	4	5	4	5	4	4	4	5
1ICU-17	1	23	1	2017	1	6	6	4	1icu	1	1	1	1	1	1	1	1	2		2	#NULL!	2	4	4	4	5	5	4	4	4	4	4	3	4	3	3	3	3	3	5	4	4	4	5	4	4	4	5	4
1ICU-18	1	23	1	2017	1	8	8	4	1icu	1	1	1	1	2	#NULL!	1	1	2		2	#NULL!	2	3	3	3	3	4	3	3	3	4	3	3	3	3	3	3	3	4	4	4	3	3	3	3	3	3	3	5
1ICU-19	1	25	2	2016	1	12	12	4	1icu	1	1	1	1	1	1	2	#NULL!	2		2	#NULL!	2	4	3	3	4	4	4	3	4	3	3	3	3	4	4	3	3	4	5	4	4	4	4	5	4	4	4	4
1ICU-20	1	24	2	2015	1	36	13	4	1icu	2	#NULL!	1	1	2	#NULL!	2	#NULL!	2		2	#NULL!	2	4	3	3	3	3	3	3	3	3	3	4	4	4	4	4	4	5	5	6	6	5	4	4	4	4	4	4
1ICU-21	1	23	2	2017	1	6	6	4	1icu	2	#NULL!	2	#NULL!	1	1	2	#NULL!	2		2	#NULL!	2	4	3	3	4	3	3	3	3	4	3	3	3	3	3	3	4	4	5	4	3	3	4	4	4	4	4	4
1ICU-22	1	26	2	2015	1	27	27	4	1icu	1	1	2	#NULL!	2	#NULL!	2	#NULL!	2		2	#NULL!	2	3	1	2	3	3	2	3	3	4	3	4	2	4	2	3	2	2	3	3	2	3	3	4	3	3	3	4
1ICU-23	1	24	2	2017	1	8	8	4	1icu	2	#NULL!	2	#NULL!	2	#NULL!	2	#NULL!	2		2	#NULL!	2	4	3	3	3	4	3	3	3	4	4	3	3	4	4	3	3	4	5	4	5	5	5	5	4	4	5	4
1ICU-24	1	29	2	2017	1	89	31	4	1icu	1	1	1	1	1	1	2	#NULL!	2		2	#NULL!	2	3	2	3	3	3	3	3	2	3	2	4	3	4	2	3	3	4	4	4	3	4	4	3	3	4	4	3
1ICU-25	1	26	2	2014	1	16	16	4	1icu	2	#NULL!	2	#NULL!	2	#NULL!	2	#NULL!	2		2	#NULL!	2	3	2	3	3	3	3	3	3	3	3	3	3	3	3	3	3	4	4	4	3	4	3	3	3	3	3	3
2ICU-1	1	24	2	2017	1	7	7	4	2icu	2	#NULL!	2	#NULL!	2	#NULL!	2	#NULL!	2		2	#NULL!	2	4	3	3	4	4	3	3	3	5	2	3	3	3	2	2	4	4	4	4	4	5	4	5	5	3	5	5
2ICU-2	2	47	3	1995	2	324	65	4	2icu	2	#NULL!	1	2	2	#NULL!	2	#NULL!	1	내시경간호학회	1	1	2	3	3	3	4	4	3	3	3	4	3	4	3	3	3	2	4	4	6	5	5	5	5	4	4	4	6	5
2ICU-3	1	27	2	2013	1	53	46	4	2icu	1	1	1	1	1	1	2	#NULL!	2		2	#NULL!	2	4	2	2	3	4	4	4	4	4	3	4	4	4	2	3	3	4	4	4	5	4	3	4	5	4	4	4
2ICU-4	1	23	2	2017	1	3	3	4	2icu	1	1	1	1	1	1	1	1	2		2	#NULL!	1	4	3	2	4	4	3	4	4	4	3	3	2	4	2	4	3	3	6	6	5	5	6	6	5	6	6	6
2ICU-5	1	31	2	2008	1	115	22	4	2icu	1	1	1	1	2	#NULL!	2	#NULL!	2		1	1	1	3	3	3	3	4	4	3	3	4	3	3	3	4	3	3	3	5	5	4	4	4	5	4	4	5	5	5
2ICU-6	1	47	3	1993	2	294	24	4	2icu	1	1	1	1	2	#NULL!	2	#NULL!	2		2	#NULL!	2	3	3	3	3	3	2	3	3	3	3	3	3	4	2	3	3	4	3	5	3	4	3	4	3	4	4	4
2ICU-7	1	51	4	2002	4	365	12	4	2icu	1	12	1	2	1	3	1	2	1	중환자 간호사회	1	2	2	5	3	4	2	5	3	4	4	5	3	3	4	3	3	4	4	6	5	5	5	5	5	5	5	5	5	5
2ICU-8	1	28	2	2012	1	66	66	4	2icu	1	1	1	1	1	1	1	3	2		2	#NULL!	1	5	2	3	4	5	3	3	2	5	1	2	3	4	2	3	4	1	6	3	3	4	5	3	4	5	3	3
2ICU-9	1	26	2	2014	1	36	36	4	2icu	1	1	2	#NULL!	2	#NULL!	2	#NULL!	2		2	#NULL!	2	5	3	3	3	4	3	3	3	4	3	3	4	4	3	3	4	5	5	4	4	5	5	5	4	4	5	5
2ICU-10	1	32	2	2015	1	120	84	4	2icu	2	#NULL!	2	#NULL!	2	#NULL!	2	#NULL!	2		2	#NULL!	2	4	4	4	4	3	4	4	4	3	3	3	3	4	4	4	3	5	5	4	4	5	4	4	5	5	5	4
2ICU-11	1	25	2	2015	1	31	31	4	2icu	1	1	1	1	1	1	1	1	2		2	#NULL!	1	3	3	3	3	4	3	3	3	3	3	3	4	3	4	4	4	4	5	4	4	5	4	4	4	4	5	4
2ICU-12	2	26	2	2016	1	21	21	4	2icu	1	1	1	1	1	1	1	1	2		2	#NULL!	1	5	4	4	5	5	4	5	3	5	4	4	2	2	3	3	4	5	7	6	5	6	7	7	6	5	5	5
2ICU-13	1	25	2	2015	1	12	12	4	2icu	1	1	2	#NULL!	1	1	1	1	2		2	#NULL!	2	4	2	3	4	4	3	3	3	4	3	3	3	4	3	3	3	5	5	5	5	5	5	5	5	5	5	5
2ICU-14	1	28	2	2017	1	75	75	4	2icu	1	1	1	1	1	1	1	1	2		2	#NULL!	1	4	2	3	3	3	3	3	3	4	3	3	3	4	3	4	3	4	4	4	4	4	4	4	4	4	4	4
2ICU-15	1	27	1	2010	1	84	84	4	2icu	1	1	1	1	1	1	2	#NULL!	2		2	#NULL!	1	3	3	3	3	3	3	3	4	3	4	3	3	4	4	3	3	4	5	5	5	5	4	4	4	4	4	5
2ICU-16	1	27	2	2012	1	50	50	4	2icu	1	1	1	1	2	#NULL!	1	1	2		2	#NULL!	1	3	3	3	4	4	3	3	3	3	3	3	3	3	3	3	3	5	6	5	4	5	4	5	4	4	4	4
2ICU-17	1	24	2	2017	1	6	6	4	2icu	1	1	1	1	1	1	1	1	2		2	#NULL!	2	4	3	3	4	5	4	3	3	4	3	4	4	4	2	4	4	3	4	3	3	3	3	4	4	3	2	3
2ICU-18	1	27	2	2010	1	72	72	4	2icu	2	#NULL!	2	#NULL!	2	#NULL!	2	#NULL!	2		2	#NULL!	2	4	4	4	5	4	4	4	5	5	4	5	4	4	4	4	4	6	4	5	4	4	4	5	5	4	4	5
2ICU-19	1	35	4	2017	1	144	58	4	2icu	1	1	1	1	2	#NULL!	1	1	2		2	#NULL!	2	3	2	3	3	3	3	2	3	3	3	3	3	2	3	3	3	4	4	4	4	4	3	4	4	4	4	5
2ICU-20	2	36	1	2011	1	80	80	4	2icu	1	1	1	1	1	1	2	#NULL!	2		2	#NULL!	2	3	3	4	3	4	3	3	3	4	3	4	3	2	2	3	3	4	5	5	3	5	5	4	5	5	5	5
2ICU-21	1	23	2	2017	1	8	8	4	2icu	1	1	1	1	1	1	1	1	2		2	#NULL!	1	3	4	3	3	4	3	4	4	4	4	4	4	3	4	4	4	5	4	5	5	4	4	3	4	4	3	5
2ICU-22	1	43	2	2016	1	129	5	4	2icu	1	1	1	1	1	1	1	1	2		2	#NULL!	2	4	4	4	5	5	4	4	4	5	4	4	4	4	4	4	4	5	4	5	4	4	4	5	5	4	4	4
2ICU-23	1	43	3	2001	1	229	60	4	2icu	1	1	2	#NULL!	2	#NULL!	2	#NULL!	1	중환자간호사회	2	#NULL!	2	3	2	3	3	3	3	4	4	4	3	5	4	4	4	3	3	4	6	5	5	5	4	5	4	5	4	4
2ICU-24	1	44	3	2013	1	283	10	4	2icu	1	2	1	2	2	#NULL!	1	2	2		2	#NULL!	2	3	2	3	3	3	3	3	4	4	3	5	3	2	3	3	3	4	4	4	5	4	4	4	4	3	4	4
2ICU-25	1	25	2	2016	1	17	17	4	2icu	1	1	1	1	1	1	1	1	2		2	#NULL!	2	3	4	3	4	3	4	3	4	4	4	3	4	3	4	3	3	4	4	3	4	5	4	3	4	5	4	3
2ICU-26	1	23	1	2017	1	3	3	4	2icu	1	1	1	1	2	#NULL!	1	1	2		2	#NULL!	2	3	3	4	3	4	4	4	3	3	3	4	4	3	3	3	3	2	3	3	1	3	3	2	3	3	3	2
EICU-1	1	24	2	2016	1	14	14	4	2icu	1	1	1	1	2	#NULL!	2	#NULL!	2		2	#NULL!	2	3	3	3	3	3	3	3	3	3	3	3	3	3	3	3	3	3	3	3	3	3	3	2	3	3	3	3
EICU-2	1	31	2	2010	1	89	29	4	eicu	2	#NULL!	2	#NULL!	1	3	1	3	2		2	#NULL!	2	1	1	1	1	2	2	3	3	2	2	3	3	3	2	3	3	3	4	3	4	3	3	3	3	3	4	4
EICU-3	1	26	1	2014	1	36	36	4	eicu	2	#NULL!	2	#NULL!	2	#NULL!	2	#NULL!	2		2	#NULL!	2	4	3	3	4	4	3	3	3	4	3	4	3	4	3	3	3	3	5	4	4	4	4	4	4	5	5	4
EICU-4	1	36	2	2012	1	67	67	4	eicu	2	#NULL!	2	#NULL!	2	#NULL!	2	#NULL!	2		2	#NULL!	2	4	3	3	3	3	3	3	3	3	3	3	4	3	3	3	3	5	5	5	5	6	5	4	4	5	5	5
EICU-5	1	41	3	1996	2	264	15	4	eicu	1	2	1	2	1	2	2	#NULL!	2		2	#NULL!	2	3	3	3	3	3	3	3	3	3	3	3	3	3	3	3	3	4	4	4	4	4	4	4	4	4	4	4
EICU-6	1	27	2	2013	1	65	21	4	eicu	1	1	2	#NULL!	2	#NULL!	2	#NULL!	2		2	#NULL!	2	4	1	3	3	3	3	2	3	3	2	3	2	4	2	3	2	1	7	5	1	2	2	2	1	2	2	2
EICU-7	1	23	1	2017	1	8	8	4	eicu	1	1	2	#NULL!	1	1	2	#NULL!	2		2	#NULL!	1	4	3	3	3	3	3	3	3	4	2	3	3	4	3	3	4	4	3	3	3	3	3	3	4	4	3	4
EICU-8	1	28	3	2012	1	66	17	4	eicu	1	2	1	2	1	2	2	#NULL!	2		2	#NULL!	2	4	3	4	3	4	2	3	3	4	2	2	3	4	3	3	3	2	4	4	3	4	4	4	4	4	4	4
EICU-9	1	48	4	2003	2	299	29	4	eicu	1	2	1	2	1	3	1	23	1	QI 학회	2	#NULL!	1	4	4	4	4	4	4	4	4	4	4	5	4	3	3	4	4	5	4	5	5	5	5	5	5	5	5	5
EICU-10	1	30	2	2016	1	73	28	4	eicu	2	#NULL!	1	2	2	#NULL!	2	#NULL!	2		2	#NULL!	2	3	2	3	3	3	3	4	3	3	2	3	3	3	4	3	3	4	1	2	2	3	4	4	3	3	2	2
EICU-11	1	23	2	2017	1	8	8	4	eicu	2	#NULL!	2	#NULL!	2	#NULL!	2	#NULL!	2		2	#NULL!	2	3	2	3	2	3	3	3	2	3	2	5	2	5	2	2	3	4	4	4	3	4	5	3	4	3	3	4
EICU-12	1	23	2	2017	1	8	8	4	eicu	1	1	1	1	1	1	1	1	2		2	#NULL!	1	4	2	3	4	4	4	4	3	4	4	4	3	3	4	4	3	5	5	4	4	5	5	4	5	4	3	4
EICU-13	1	28	1	2011	1	80	23	4	eicu	2	#NULL!	2	#NULL!	2	#NULL!	2	#NULL!	2		2	#NULL!	2	4	3	3	4	4	4	4	4	4	3	4	4	4	4	4	4	5	5	4	5	4	5	5	5	4	4	4
EICU-14	1	34	2	2004	1	151	21	4	eicu	1	12	1	2	2	#NULL!	2	#NULL!	2		2	#NULL!	2	4	1	3	3	3	3	2	3	3	2	3	2	4	2	3	2	1	7	5	1	2	2	2	1	2	2	2
EICU-15	1	25	2	2016	1	12	12	4	eicu	1	1	1	1	2	#NULL!	2	#NULL!	2		2	#NULL!	1	2	3	2	3	3	3	3	2	3	2	5	3	5	3	4	3	3	3	2	3	2	2	3	3	3	3	3
EICU-16	1	29	2	2017	1	87	2	4	eicu	2	#NULL!	2	#NULL!	2	#NULL!	2	#NULL!	2		2	#NULL!	2	3	3	2	3	3	3	3	3	3	3	2	3	3	4	3	2	3	4	4	3	4	5	4	4	4	3	4
EICU-17	2	37	2	2011	1	129	8	4	eicu	1	1	1	1	2	#NULL!	2	#NULL!	2		2	#NULL!	2	3	3	3	3	4	3	3	3	4	3	3	4	4	3	3	3	4	5	5	4	5	4	5	4	4	4	4
EICU-18	1	23	2	2016	1	7	7	4	eicu	2	#NULL!	2	#NULL!	2	#NULL!	2	#NULL!	2		2	#NULL!	2	3	3	3	4	4	3	4	3	4	3	3	2	4	2	3	3	4	4	4	4	5	3	5	4	4	5	4
EICU-19	1	23	2	2016	1	13	13	4	eicu	2	#NULL!	2	#NULL!	2	#NULL!	2	#NULL!	2		2	#NULL!	2	4	3	4	4	4	3	3	3	4	4	3	3	4	3	4	4	3	4	3	3	3	3	3	4	3	3	4
EICU-20	1	30	2	2015	1	26	26	4	eicu	1	1	1	1	1	1	2	#NULL!	2		2	#NULL!	2	3	3	3	3	4	4	3	2	3	3	3	3	4	3	3	4	1	5	4	3	3	3	4	4	3	3	4
EICU-21	1	50	4	2010	4	360	36	4	eicu	2	#NULL!	2	#NULL!	2	#NULL!	2	#NULL!	2		2	#NULL!	2	4	3	3	4	4	3	3	3	4	3	4	4	4	3	3	3	4	4	4	4	4	4	4	4	4	3	3
EICU-22	1	33	3	2014	1	139	31	4	eicu	1	1	1	2	2	#NULL!	1	2	1	간호교육학회	2	#NULL!	2	4	3	3	4	5	4	3	3	4	4	4	3	4	3	3	4	5	5	5	5	5	5	5	4	4	6	6
EICU-23	1	25	2	2017	1	4	4	4	eicu	1	1	1	1	1	1	1	1	2		2	#NULL!	2	4	3	3	4	4	3	3	4	4	3	3	4	3	3	3	3	3	3	3	3	3	3	3	3	3	4	2
EICU-24	1	39	4	2013	1	207	27	4	eicu	1	1	1	1	1	1	1	1	2		2	#NULL!	2	3	2	3	4	4	3	4	4	4	3	3	4	3	3	3	4	2	3	3	3	3	3	2	2	3	3	2
EICU-25	1	37	2	2001	1	193	15	4	eicu	1	1	1	1	1	1	2	#NULL!	2		2	#NULL!	2	5	3	4	4	5	4	4	4	4	4	2	4	3	3	4	4	6	6	6	4	5	6	5	6	6	6	6
EICU-26	1	27	2	2012	1	67	28	4	eicu	1	1	2	#NULL!	2	#NULL!	2	#NULL!	2		2	#NULL!	2	4	3	3	4	4	3	3	3	4	3	3	3	3	3	4	4	5	5	4	5	5	4	4	5	5	4	5
EICU-27	1	40	2	2016	1	136	55	4	eicu	1	1	1	1	2	#NULL!	2	#NULL!	2		2	#NULL!	2	4	3	3	4	5	4	3	3	4	4	4	3	4	3	3	4	5	5	5	5	5	5	5	4	5	6	6
EICU-28	1	23	2	2017	1	6	6	4	eicu	1	1	2	#NULL!	2	#NULL!	2	#NULL!	2		2	#NULL!	2	4	3	3	4	2	3	2	3	3	3	3	3	3	3	3	3	3	3	3	3	3	3	3	3	3	3	3
EICU-29	2	27	2	2015	1	26	26	4	eicu	1	1	2	#NULL!	1	1	2	#NULL!	2		2	#NULL!	1	4	4	4	4	4	4	4	4	4	4	3	4	3	4	4	4	5	6	6	5	6	6	6	5	6	6	6
72-1	1	27	2	2013	1	59	59	1	72	1	1	1	1	1	1	1	1	2		2	#NULL!	2	3	3	3	2	4	4	4	4	5	3	3	2	4	3	3	2	3	3	5	4	3	4	4	3	3	4	4
72-2	1	24	2	2012	1	19	19	1	72	1	1	2	#NULL!	1	1	2	#NULL!	2		2	#NULL!	2	4	3	3	4	4	4	3	3	4	2	3	3	3	3	3	3	3	3	3	3	4	4	4	3	3	3	3
72-3	1	30	2	2013	1	84	12	1	72	1	1	1	1	2	#NULL!	2	#NULL!	2		2	#NULL!	2	4	3	4	4	3	4	4	3	4	2	3	4	3	3	4	4	4	5	5	5	4	5	5	4	5	5	4
72-4	1	23	1	2016	1	20	20	1	72	1	1	2	#NULL!	1	1	2	#NULL!	2		2	#NULL!	1	4	4	3	4	4	4	4	4	4	3	3	3	4	3	3	3	5	5	5	4	6	6	4	4	5	6	6
72-5	1	27	2	2015	1	22	16	1	72	1	1	1	1	2	#NULL!	1	1	2		2	#NULL!	1	4	2	2	4	4	3	4	4	4	2	3	3	2	2	4	4	4	3	3	4	4	3	3	3	4	5	5
72-6	1	24	2	2015	1	13	11	1	72	1	1	1	1	1	1	1	1	2		1	1	1	4	4	4	4	4	3	3	4	4	3	3	4	3	3	4	4	4	5	6	5	5	5	6	5	5	4	5
72-7	1	23	2	2017	1	9	9	1	72	2	#NULL!	2	#NULL!	1	1	2	#NULL!	2		2	#NULL!	1	4	2	2	4	4	3	3	4	4	2	4	4	4	3	2	3	4	4	5	4	4	3	4	3	5	4	5
72-8	2	34	2	2013	3	51	15	1	72	1	1	2	#NULL!	2	#NULL!	2	#NULL!	1	뇌졸중학회	1	1	2	4	3	3	4	4	4	4	4	4	3	3	3	3	2	3	4	5	5	5	5	5	6	5	5	5	5	4
72-9	1	30	2	2009	1	102	17	1	72	1	1	1	1	1	1	2	#NULL!	2		2	#NULL!	2	3	2	2	3	3	3	3	2	3	3	2	2	2	3	3	3	4	5	3	4	5	4	5	4	4	3	4
72-10	1	28	2	2014	1	4	4	1	72	1	1	2	#NULL!	1	1	2	#NULL!	2		2	#NULL!	2	5	3	3	4	4	4	3	3	4	2	3	3	3	2	3	3	3	5	3	3	4	4	4	4	5	4	3
72-11	1	43	3	1996	2	253	11	1	72	2	#NULL!	2	#NULL!	2	#NULL!	2	#NULL!	2		2	#NULL!	2	4	3	3	3	4	4	4	4	4	3	3	4	3	2	2	3	3	4	4	3	4	4	4	3	4	3	4
72-12	1	38	2	2013	3	213	17	1	72	2	#NULL!	2	#NULL!	2	#NULL!	2	#NULL!	2		2	#NULL!	2	4	2	3	3	4	3	3	3	4	2	3	4	4	2	2	3	4	4	4	2	3	3	4	4	4	4	3
72-13	2	35	2	2013	3	63	20	1	72	2	#NULL!	2	#NULL!	2	#NULL!	2	#NULL!	2		2	#NULL!	2	4	3	3	3	4	4	3	4	4	3	4	4	3	3	2	3	4	5	5	3	4	3	4	3	4	4	4
72-14	1	50	2	2009	2	333	17	1	72	1	2	1	2	1	2	1	12	2		2	#NULL!	1	4	4	4	4	5	4	3	4	5	4	4	4	4	4	5	4	7	5	6	5	6	6	5	5	5	5	5
72-15	1	31	2	2015	1	108	30	1	72	1	1	1	1	1	1	2	#NULL!	2		2	#NULL!	2	4	3	3	4	4	3	4	4	4	4	3	3	3	3	3	4	5	4	4	4	3	4	3	3	4	5	5
72-16	1	50	4	2008	4	348	10	1	72	1	12	1	12	1	2	2	#NULL!	2		2	#NULL!	1	4	3	3	3	4	3	3	3	3	2	3	2	3	3	3	3	4	3	4	4	3	4	4	3	4	5	3
72-17	1	24	2	2016	1	14	1	1	72	1	1	2	#NULL!	2	#NULL!	2	#NULL!	2		2	#NULL!	2	4	2	2	2	4	3	3	3	3	2	3	3	3	2	2	3	2	4	3	3	3	3	3	3	3	3	3
72-18	1	34	2	2006	1	135	24	1	72	1	1	1	1	1	3	2	#NULL!	2		2	#NULL!	2	4	4	4	3	4	4	4	4	4	3	4	4	4	4	3	4	5	5	5	4	4	4	4	5	5	4	4
nb-1	1	23	2	2017	1	8	8	11	nicu	1	1	2	#NULL!	1	1	2	#NULL!	2		2	#NULL!	1	4	3	3	2	4	4	3	3	4	3	3	2	3	3	3	4	4	5	4	3	5	5	5	4	5	3	3
nb-2	1	27	2	2013	1	54	54	11	nicu	1	1	2	#NULL!	1	1	2	#NULL!	2		1	1	1	4	4	3	3	4	3	3	3	3	3	2	3	3	3	3	3	5	4	4	4	5	5	5	4	4	4	4
nb-3	1	43	4	2017	1	259	59	11	nicu	1	12	1	12	2	#NULL!	1	2	2		1	2	2	3	2	3	2	4	3	4	3	4	2	3	3	3	2	3	3	4	4	4	2	3	2	3	3	3	4	3
nb-4	1	23	2	2016	1	13	13	11	nicu	2	#NULL!	2	#NULL!	2	#NULL!	2	#NULL!	2		2	#NULL!	1	4	2	3	4	4	3	4	2	4	3	3	4	4	3	3	4	5	5	5	3	4	4	5	3	4	4	4
nb-5	1	30	4	2016	1	114	114	11	nicu	1	12	1	12	2	#NULL!	1	2	2		2	#NULL!	2	3	2	4	4	4	3	3	4	4	2	3	3	4	2	3	3	4	3	4	2	3	3	4	3	4	4	3
nb-6	1	24	2	2016	1	17	17	11	nicu	2	#NULL!	2	#NULL!	2	#NULL!	2	#NULL!	2		2	#NULL!	1	4	4	3	4	4	4	3	4	4	3	3	3	3	4	4	4	4	5	5	3	5	5	4	4	4	4	5
nb-7	1	28	2	2012	1	60	60	11	nicu	1	1	1	1	2	#NULL!	2	#NULL!	2		2	#NULL!	2	4	3	3	4	3	3	4	4	3	3	3	3	3	3	3	3	4	4	5	4	4	4	4	4	4	4	4
nb-8	1	24	2	2016	1	13	13	11	nicu	2	#NULL!	2	#NULL!	2	#NULL!	2	#NULL!	2		2	#NULL!	1	4	3	3	4	4	3	3	4	4	3	3	3	4	3	3	4	4	4	4	5	4	4	4	4	4	5	3
nb-9	1	30	1	2008	1	96	59	11	nicu	1	1	2	#NULL!	2	#NULL!	2	#NULL!	2		2	#NULL!	2	3	3	4	3	3	3	3	3	3	3	3	3	3	3	3	3	5	4	5	4	3	3	3	4	5	5	5
nb-10	1	34	3	2013	1	148	104	11	nicu	1	12	1	2	1	2	1	2	2		1	2	2	3	4	3	4	4	3	3	3	4	3	4	3	3	3	4	4	4	4	4	3	3	3	3	3	3	4	3
nb-11	1	34	2	2017	1	1	1	11	nicu	1	1	2	#NULL!	1	1	1	1	2		2	#NULL!	2	4	3	3	4	5	2	3	3	4	3	4	3	4	3	3	4	3	5	3	3	3	3	3	2	3	3	3
nb-12	1	22	2	2017	1	8	8	11	nicu	1	1	2	#NULL!	1	1	1	1	2		2	#NULL!	1	4	3	3	4	4	4	3	4	4	3	3	4	3	3	3	2	3	5	4	3	4	4	5	3	4	3	4
nb-13	1	44	2	2005	2	264	12	11	nicu	1	1	2	#NULL!	2	#NULL!	2	#NULL!	2		1	1	2	4	2	3	4	4	4	4	4	4	3	3	3	4	3	3	4	4	4	4	3	4	4	3	3	4	4	4
nb-14	1	59	4	2002	4	412	179	11	nicu	1	2	1	2	2	#NULL!	2	#NULL!	2		1	1	2	3	4	4	3	4	3	3	3	3	3	4	3	4	3	3	4	4	4	3	3	3	3	3	3	3	4	3
nb-15	1	28	2	2016	1	67	67	11	nicu	1	1	1	1	2	#NULL!	2	#NULL!	2		2	#NULL!	2	4	2	3	3	4	2	3	2	4	2	4	5	4	2	3	3	2	6	5	4	4	3	3	3	4	4	4
nb-16	1	23	2	2017	1	6	6	11	nicu	1	1	2	#NULL!	1	1	2	#NULL!	2		2	#NULL!	2	4	2	3	4	4	2	2	3	4	3	3	3	4	3	3	4	3	4	3	4	4	4	3	3	4	3	4
52-1	2	56	5	1985	5	416	416	10	52	1	2	1	23	1	2	1	2	2		1	2	1	5	3	4	5	4	3	4	3	4	4	4	4	2	4	4	4	5	6	6	5	5	5	5	4	5	6	5
52-2	1	23	1	2017	1	2	1	1	52	1	#NULL!	1	#NULL!	1	#NULL!	2	2	2		2	#NULL!	2	3	4	3	4	3	4	3	3	3	4	4	4	3	3	4	4	4	5	3	3	4	3	5	4	5	4	4
52-3	1	30	2	2012	1	63	4	1	52	2	#NULL!	2	#NULL!	2	#NULL!	2	#NULL!	2		2	#NULL!	2	4	3	4	4	5	4	4	4	5	3	4	3	4	3	4	4	5	4	5	4	4	3	4	4	5	5	4
52-4	1	48	4	2013	2	312	4	1	52	1	2	1	2	2	#NULL!	2	#NULL!	2		2	#NULL!	2	4	3	3	4	4	3	3	4	4	4	3	3	3	3	3	4	4	3	4	4	4	3	3	3	3	3	3
52-5	1	51	4	2002	4	348	6	1	52	1	#NULL!	1	#NULL!	2	#NULL!	2	#NULL!	2		2	#NULL!	2	3	4	4	3	4	3	4	4	5	2	3	3	3	4	4	4	4	5	5	6	4	4	5	5	5	6	5
52-6	1	23	2	2016	1	20	5	1	52	2	#NULL!	2	#NULL!	2	#NULL!	2	#NULL!	2		2	#NULL!	2	3	3	4	4	4	3	3	4	3	3	2	3	4	3	3	3	3	3	2	4	3	3	2	4	3	3	3
52-7	1	27	2	2016	1	67	5	1	52	1	1	1	1	1	1	2	#NULL!	2		2	#NULL!	2	4	2	3	4	4	4	3	1	4	2	5	3	5	1	2	4	3	2	3	1	3	3	3	1	2	3	1
52-8	1	28	1	2014	1	27	4	1	52	1	1	1	1	1	1	1	1	2		2	#NULL!	2	3	3	3	3	3	3	3	4	4	3	3	4	4	3	4	3	4	4	4	4	4	5	4	5	5	4	5
52-9	1	25	2	2014	1	39	6	1	52	1	1	2	#NULL!	2	#NULL!	2	#NULL!	2		2	#NULL!	2	2	3	3	3	4	4	4	3	4	3	4	4	3	3	4	4	4	3	4	4	4	4	5	4	4	5	4
52-10	1	22	2	2017	1	9	4	1	52	1	1	1	1	1	1	2	#NULL!	2		2	#NULL!	2	4	3	3	3	4	4	4	4	4	2	3	3	4	2	2	3	4	4	3	3	4	4	4	3	4	5	4
52-11	1	26	2	2010	1	40	4	1	52	1	1	1	1	1	1	1	4	2		2	#NULL!	2	4	2	2	3	4	2	3	3	4	2	3	2	5	2	2	3	3	3	3	3	3	3	3	3	3	3	3
52-12	1	24	2	2012	1	22	6	1	52	1	#NULL!	1	#NULL!	1	#NULL!	2	#NULL!	2		2	#NULL!	2	3	3	3	3	3	3	3	3	3	3	3	3	3	2	2	3	4	4	3	4	4	4	3	3	3	3	3
52-13	2	25	2	2016	1	2	2	1	52	1	1	1	1	1	1	1	1	2		2	#NULL!	1	4	3	3	3	3	3	3	2	3	3	3	3	3	3	3	3	3	5	3	4	4	4	4	3	4	4	4
52-14	2	26	2	2016	1	13	8	1	52	1	#NULL!	1	#NULL!	1	#NULL!	2	#NULL!	2		2	#NULL!	2	4	3	4	5	3	2	4	3	4	4	5	5	4	3	2	4	5	6	5	6	6	5	6	5	5	5	6
52-15	1	25	2	2012	1	13	6	1	52	2	#NULL!	2	#NULL!	2	#NULL!	2	#NULL!	2		2	#NULL!	1	5	4	4	4	3	3	3	4	4	3	3	3	4	4	4	3	4	3	4	4	4	5	5	4	5	5	4
52-16	1	25	2	2016	1	18	6	1	52	1	1	1	1	1	1	2	#NULL!	2		2	#NULL!	1	4	2	3	4	4	3	3	4	3	2	3	3	4	2	4	3	3	5	3	2	4	4	3	3	5	5	3
52-17	1	41	2	1999	1	215	4	1	52	1	1	2	#NULL!	2	#NULL!	2	#NULL!	2		2	#NULL!	2	4	3	3	4	#NULL!	3	3	4	4	4	3	3	3	3	3	4	4	3	4	4	4	3	3	3	3	3	3
52-18	1	23	2	2017	1	9	6	1	52	2	#NULL!	2	#NULL!	2	#NULL!	2	#NULL!	2		2	#NULL!	1	4	3	3	4	4	4	3	3	4	3	3	4	3	3	3	4	3	3	4	3	4	4	4	3	5	4	4
52-19	1	23	2	2017	1	9	5	1	52	1	1	1	1	1	1	1	1	2		2	#NULL!	2	4	2	2	4	4	3	3	3	3	2	3	3	3	2	2	2	2	4	2	2	3	3	3	3	3	3	3
53-1	1	26	2	2015	1	30	30	1	53	1	1	1	1	1	1	2	#NULL!	2		2	#NULL!	2	3	3	3	3	3	3	3	4	3	3	4	3	4	3	3	4	4	6	4	4	5	4	5	3	4	4	5
53-2	1	23	2	2016	1	18	18	1	53	1	1	1	1	1	1	1	1	2		2	#NULL!	1	4	4	4	3	4	4	4	4	4	4	4	4	4	3	4	4	5	5	6	5	5	5	5	5	5	6	5
53-3	1	29	1	2011	1	66	66	1	53	1	1	1	1	1	1	2	#NULL!	2		2	#NULL!	1	4	2	3	3	4	4	4	3	4	3	2	4	4	3	3	3	5	5	5	4	5	5	5	4	5	5	4
53-4	2	26	2	2016	3	19	6	1	53	1	1	2	#NULL!	1	1	2	#NULL!	2		2	#NULL!	1	4	4	3	3	5	4	4	3	4	4	4	4	3	3	3	4	2	4	5	2	6	6	6	4	3	3	2
53-5	1	22	2	2017	1	6	6	1	53	1	1	1	1	1	1	2	#NULL!	2		2	#NULL!	2	3	3	3	4	4	2	3	3	4	2	3	3	4	3	3	3	3	5	3	3	3	4	3	3	3	3	3
53-6	1	23	2	2017	1	9	9	1	53	1	1	1	1	1	1	1	1	2		2	#NULL!	1	4	4	3	4	4	4	4	4	4	4	4	3	3	2	4	4	4	4	4	4	4	4	4	4	4	4	4
53-7	1	41	2	2005	1	241	1	1	53	2	#NULL!	2	#NULL!	2	#NULL!	2	#NULL!	2		2	#NULL!	2	4	4	4	5	3	4	3	4	4	3	4	4	4	3	3	4	2	4	4	4	4	4	4	4	4	4	4
53-8	1	28	1	2012	1	65	47	1	53	2	#NULL!	2	#NULL!	2	#NULL!	2	#NULL!	2		2	#NULL!	2	4	3	3	3	4	4	3	4	4	3	3	3	3	3	4	4	4	4	5	4	5	4	5	4	4	4	4
53-9	1	25	2	2016	1	21	21	1	53	1	1	1	1	2	#NULL!	2	#NULL!	2		2	#NULL!	2	4	3	3	3	4	3	3	3	3	3	2	3	3	3	3	3	4	5	4	4	5	4	4	4	4	4	4
53-10	1	31	2	2015	1	41	24	1	53	2	#NULL!	2	#NULL!	2	#NULL!	2	#NULL!	2		2	#NULL!	2	5	4	4	4	5	4	4	4	5	4	3	4	3	4	4	4	4	4	4	4	4	4	4	3	4	5	4
53-11	1	31	2	2016	1	84	48	1	53	2	#NULL!	2	#NULL!	2	#NULL!	2	#NULL!	2		2	#NULL!	1	4	3	3	4	4	3	3	3	4	3	3	3	3	3	4	4	5	5	4	4	4	4	5	5	5	5	5
53-12	1	44	3	2008	1	241	10	1	53	1	1	1	1	2	#NULL!	1	12	2		2	#NULL!	2	3	3	3	3	3	3	3	3	3	3	3	3	3	3	3	3	4	4	4	4	4	4	4	4	4	4	4
53-13	1	24	2	2016	1	18	18	1	53	1	1	1	1	1	1	2	#NULL!	2		2	#NULL!	2	3	3	3	3	3	3	3	3	3	3	4	3	4	3	3	3	3	3	3	4	4	3	3	3	4	3	3
53-14	1	25	2	2015	1	32	32	1	53	1	1	2	#NULL!	1	1	2	#NULL!	2		2	#NULL!	2	4	3	3	4	4	3	3	3	4	2	2	2	4	3	3	4	4	4	4	3	4	4	4	4	4	4	5
53-15	1	49	3	1990	2	212	51	1	53	2	#NULL!	1	2	2	#NULL!	2	#NULL!	1	QI학회	2	#NULL!	2	4	4	4	3	4	4	3	4	4	4	5	4	3	4	4	4	5	6	5	5	5	5	5	4	5	5	6
53-16	1	53	4	2011	4	368	14	1	53	2	#NULL!	2	#NULL!	1	3	2	#NULL!	2		2	#NULL!	1	4	3	3	4	4	4	4	4	4	3	3	4	3	3	3	4	3	3	3	3	3	2	3	3	4	4	4
53-17	1	27	2	2014	1	38	38	1	53	2	#NULL!	2	#NULL!	2	#NULL!	2	#NULL!	2		2	#NULL!	1	4	2	2	3	3	3	3	3	4	2	4	3	5	2	2	3	3	5	4	3	5	4	3	3	4	3	4
53-18	1	27	2	2013	1	48	12	1	53	1	#NULL!	1	#NULL!	1	#NULL!	2	#NULL!	2		2	#NULL!	2	3	3	4	4	3	3	3	3	4	3	3	3	4	3	3	4	3	3	3	3	#NULL!	3	4	2	3	3	4
53-19	1	22	1	2017	1	8	8	1	53	1	1	1	1	1	1	2	#NULL!	2		2	#NULL!	1	4	2	2	5	5	3	4	4	4	2	4	4	3	2	4	4	3	5	3	2	5	5	5	3	3	2	5
53-20	1	25	2	2015	1	24	2	1	53	1	1	1	1	1	1	1	1	2		2	#NULL!	1	4	4	3	4	3	3	4	4	4	3	4	3	3	4	4	4	3	4	4	4	4	4	4	4	4	4	4
53-21	1	39	4	2012	1	210	18	1	53	1	#NULL!	1	#NULL!	2	#NULL!	2	#NULL!	2		2	#NULL!	2	4	3	4	4	4	4	4	4	4	3	3	3	3	3	3	3	4	4	5	4	4	4	4	4	4	4	4
53-22	1	33	2	2005	1	132	31	1	53	1	1	1	1	1	1	1	1	2		2	#NULL!	2	4	3	3	3	4	4	3	3	4	5	4	4	4	3	3	3	4	5	5	4	5	4	5	4	5	5	6
53-23	1	25	2	2012	1	12	12	1	53	1	1	1	1	1	1	2	#NULL!	2		2	#NULL!	1	4	4	4	5	5	4	4	4	4	4	3	4	3	4	4	4	6	6	6	6	6	6	6	6	6	6	6
53-24	2	37	3	2014	1	104	40	1	53	1	12	1	12	1	1	2	#NULL!	2		2	#NULL!	2	4	3	3	4	4	3	3	3	4	3	3	3	2	3	4	3	5	5	5	4	5	4	5	5	4	3	4
53-25	2	36	5	2012	3	111	95	1	53	1	2	1	2	2	#NULL!	2	#NULL!	2		2	#NULL!	1	3	4	3	4	4	4	3	4	4	3	3	3	4	3	3	3	4	5	4	4	3	4	4	4	5	5	4
53-26	1	39	2	2011	1	175	79	1	53	1	#NULL!	1	#NULL!	2	#NULL!	2	#NULL!	2		2	#NULL!	2	3	4	3	2	3	4	3	3	4	3	3	3	4	3	3	3	4	5	3	4	5	4	4	5	5	4	4
55-1	1	25	2	2015	1	27	27	1	55	1	1	1	1	1	1	1	1	2		2	#NULL!	2	4	3	3	4	4	4	3	4	4	3	4	4	4	3	3	3	3	5	4	3	4	4	4	4	4	4	5
55-2	1	23	2	2017	1	9	9	1	55	1	1	1	1	2	#NULL!	2	#NULL!	2		2	#NULL!	2	4	3	4	4	3	3	3	4	4	3	3	4	4	3	3	3	3	4	4	5	3	4	5	5	4	3	4
55-3	1	25	2	2015	1	32	32	1	55	1	#NULL!	1	#NULL!	1	#NULL!	1	#NULL!	2		2	#NULL!	1	3	4	3	4	4	4	3	4	4	3	4	4	3	4	4	3	4	5	5	4	5	5	4	4	5	5	4
55-4	1	24	2	2016	1	20	20	1	55	1	1	2	#NULL!	1	1	2	#NULL!	2		2	#NULL!	2	4	4	3	3	4	4	4	4	4	3	3	4	4	3	3	3	4	4	3	4	4	3	4	4	4	3	4
55-5	1	30	2	2001	1	103	17	1	55	1	1	1	1	2	#NULL!	2	#NULL!	2		2	#NULL!	2	3	3	4	3	3	4	3	3	4	4	3	3	3	3	3	3	3	4	4	3	3	4	4	3	3	4	2
55-6	1	50	4	2005	2	333	70	1	55	1	1	2	#NULL!	1	2	1	2	2		2	#NULL!	2	3	3	3	4	4	3	4	4	4	3	3	3	3	3	3	3	3	3	3	3	3	3	3	3	3	3	3
55-7	1	27	2	2013	1	58	12	1	55	2	#NULL!	2	#NULL!	1	1	1	1	2		2	#NULL!	2	4	4	4	4	4	4	4	4	4	4	4	4	4	4	4	4	5	5	5	5	4	4	4	5	5	4	5
55-8	1	37	5	2016	3	168	122	1	55	1	2	1	2	1	2	1	2	1	대한종양 간호학회, 상처장루 실금 간	1	5	1	4	3	4	5	4	3	3	4	4	4	3	4	3	3	4	4	6	7	7	6	7	7	7	6	6	6	6
55-9	1	34	4	2013	3	126	94	1	55	1	2	1	2	1	2	2	#NULL!	2		2	#NULL!	1	5	5	5	5	5	5	4	3	5	5	4	4	3	4	5	5	6	5	5	4	4	4	5	5	5	6	6
55-10	1	51	4	2009	4	360	46	1	55	1	12	1	2	1	3	2	#NULL!	2		2	#NULL!	1	4	3	3	3	5	4	4	4	5	4	3	3	3	3	4	5	4	5	6	6	6	6	6	5	5	5	6
55-11	1	24	2	2016	1	12	12	1	55	1	1	1	#NULL!	2	#NULL!	2	#NULL!	2		2	#NULL!	2	3	3	3	3	3	3	4	4	3	4	3	3	3	4	3	3	3	4	3	3	4	3	4	3	3	4	3
55-12	1	30	2	2012	1	102	39	1	55	1	1	2	#NULL!	1	#NULL!	2	#NULL!	2		2	#NULL!	1	3	4	4	3	3	3	4	4	4	4	5	4	3	4	4	4	5	5	6	6	5	6	6	6	6	6	5
55-13	1	26	2	2015	1	20	20	1	55	1	1	1	1	2	#NULL!	2	#NULL!	2		2	#NULL!	2	3	3	3	3	4	3	3	4	4	2	3	3	4	3	3	3	4	5	4	4	4	3	4	4	3	4	4
55-14	1	31	1	2013	1	95	18	1	55	1	#NULL!	1	#NULL!	2	#NULL!	2	#NULL!	2		2	#NULL!	2	4	2	3	3	4	4	3	3	4	2	3	4	3	3	3	4	5	5	4	4	5	5	4	4	4	5	5
55-15	1	24	1	2017	1	1	1	1	55	2	#NULL!	2	#NULL!	2	#NULL!	2	#NULL!	2		2	#NULL!	1	4	3	3	4	4	3	3	3	4	3	3	4	3	3	3	3	4	4	3	3	3	3	3	4	4	4	4
55-16	1	34	2	2010	3	156	108	1	55	1	1	1	1	2	#NULL!	1	3	1	대한 정맥영양학회	2	#NULL!	2	4	3	3	4	4	4	4	3	4	4	3	4	4	4	4	4	4	4	5	4	4	4	5	4	4	5	4
55-17	1	30	2	2015	1	89	84	1	55	1	1	1	1	1	1	2	#NULL!	2		2	#NULL!	2	4	3	2	4	4	3	2	2	4	3	2	4	4	3	2	3	5	5	4	4	5	5	5	4	4	4	4
55-18	1	26	1	2011	1	79	15	1	55	1	1	1	1	2	#NULL!	2	#NULL!	2		2	#NULL!	2	3	2	2	3	4	3	2	2	4	3	3	2	4	3	4	4	4	5	4	5	5	4	5	5	4	3	3
55-19	1	29	2	2015	1	84	24	1	55	1	1	1	1	2	#NULL!	2	#NULL!	2		2	#NULL!	2	3	2	2	3	4	2	3	3	2	2	3	3	4	2	2	3	5	2	3	4	3	3	4	3	3	5	5
55-20	1	29	2	2015	1	84	20	1	55	1	1	1	1	1	1	2	#NULL!	2		2	#NULL!	2	3	4	4	4	3	3	4	4	3	3	2	3	4	4	4	3	5	5	3	4	5	5	3	4	5	4	4
55-21	1	27	2	2014	1	77	6	1	55	1	1	1	1	1	1	2	#NULL!	2		2	#NULL!	2	4	3	3	4	3	4	3	4	2	4	3	3	4	2	2	2	3	5	5	4	4	3	3	4	4	3	4
55-22	1	23	2	2017	2	8	8	1	55	1	1	2	#NULL!	2	#NULL!	2	#NULL!	2		2	#NULL!	1	4	4	3	4	3	3	4	4	3	3	3	4	4	3	4	4	5	5	4	5	5	4	5	4	5	5	4
55-23	1	23	2	2016	1	12	12	1	55	1	1	1	1	1	1	2	#NULL!	2		2	#NULL!	2	4	3	3	4	4	4	4	3	3	3	4	4	3	3	3	4	4	4	4	4	4	2	5	5	4	3	5
55-24	1	26	2	2013	1	36	27	1	55	2	#NULL!	2	#NULL!	2	#NULL!	2	#NULL!	2		2	#NULL!	2	2	3	2	2	2	2	3	3	3	2	5	3	5	2	2	2	3	3	3	3	3	3	3	3	3	3	3
55-25	1	28	2	2011	1	83	6	1	55	1	#NULL!	1	#NULL!	1	#NULL!	1	#NULL!	2		2	#NULL!	2	3	4	4	3	3	3	4	4	4	4	5	4	3	4	4	4	5	5	6	6	5	6	6	6	6	6	5
61-1	1	50	4	2007	4	363	24	1	61	1	2	1	2	1	3	1	2	2		1	5	2	4	3	3	2	4	3	3	3	5	3	2	3	4	3	3	4	3	5	4	4	5	5	5	5	5	5	5
61-2	1	25	2	2014	3	35	12	1	61	1	1	1	1	2	#NULL!	2	#NULL!	2		2	#NULL!	2	5	3	3	2	4	4	3	3	4	2	3	4	3	2	3	4	2	5	5	3	6	5	5	2	5	5	4
61-3	1	56	4	2006	5	407	132	10	61	2	#NULL!	2	#NULL!	2	#NULL!	2	#NULL!	2		1	#NULL!	1	4	2	2	3	5	4	2	3	5	3	2	4	3	2	2	2	5	5	4	4	4	5	4	3	3	4	5
61-5	1	31	2	2010	3	88	15	1	61	1	1	1	1	1	1	2	#NULL!	2		2	#NULL!	2	4	3	3	4	4	4	4	4	4	3	3	3	3	4	3	3	4	5	5	4	4	4	3	4	4	3	4
61-6	1	28	2	2016	3	80	19	1	61	1	1	1	1	2	#NULL!	2	#NULL!	2		1	2	2	4	2	4	4	3	4	3	3	4	4	3	4	3	4	5	4	4	6	6	4	5	5	4	5	5	4	5
61-7	1	23	1	2017	1	5	5	1	61	1	1	2	#NULL!	1	1	2	#NULL!	2		2	#NULL!	2	3	2	2	4	4	4	3	4	5	3	3	3	3	3	3	3	4	5	4	3	4	4	4	4	4	4	4
61-8	1	27	2	2013	3	57	3	1	61	2	#NULL!	2	#NULL!	2	#NULL!	2	#NULL!	2		2	#NULL!	2	3	2	3	3	3	3	2	3	3	3	3	4	3	3	2	3	4	4	4	4	4	4	3	4	3	4	4
61-9	1	45	4	2002	1	174	2	1	61	1	1	2	#NULL!	2	#NULL!	2	#NULL!	2		2	#NULL!	2	5	4	4	3	5	5	5	4	4	4	4	4	2	4	4	4	2	3	4	3	4	4	4	4	4	4	4
61-10	2	31	2	2015	1	96	96	1	61	1	1	1	1	1	1	2	#NULL!	2		2	#NULL!	1	4	3	3	4	5	4	4	3	4	3	4	5	4	3	3	3	2	3	3	3	4	3	3	4	4	4	5
61-11	1	25	2	2014	1	24	4	1	61	1	1	1	1	1	1	1	1	2		2	#NULL!	1	4	3	3	3	4	3	3	3	4	3	2	3	2	3	3	3	4	4	4	4	4	4	4	4	4	4	5
61-12	1	24	2	2015	1	15	15	1	61	1	1	1	1	1	1	1	1	2		2	#NULL!	2	4	3	3	3	4	3	3	3	3	3	3	3	3	2	3	3	3	4	4	4	4	4	5	3	4	4	3
61-14	1	28	2	2012	1	18	12	1	61	1	1	1	1	2	#NULL!	2	#NULL!	2		2	#NULL!	2	4	3	4	3	4	3	4	4	4	4	3	4	3	4	3	4	5	5	5	4	5	5	5	4	4	5	5
61-15	1	41	2	2012	1	235	6	1	61	2	#NULL!	2	#NULL!	2	#NULL!	2	#NULL!	2		2	#NULL!	2	3	4	4	4	4	4	4	4	4	4	4	4	4	4	4	4	5	5	5	5	5	4	5	5	5	5	5
61-16	1	30	1	2009	1	106	6	1	61	2	#NULL!	2	#NULL!	2	#NULL!	2	#NULL!	2		2	#NULL!	2	4	4	4	2	4	4	4	4	4	4	4	4	3	3	4	4	5	5	5	5	5	5	5	4	5	5	5
61-17	1	46	2	2006	2	306	38	1	61	1	1	1	1	1	3	2	#NULL!	2		2	#NULL!	1	3	3	3	3	3	3	2	3	3	2	4	3	3	3	3	4	3	4	3	3	3	3	3	3	3	3	3
61-18	1	24	2	2017	1	4	4	1	61	2	#NULL!	2	#NULL!	2	#NULL!	2	#NULL!	2		2	#NULL!	2	3	3	3	3	3	3	3	3	4	3	2	3	4	3	3	4	4	5	5	4	4	4	4	4	4	4	5
61-19	1	25	2	2015	1	23	23	1	61	2	#NULL!	2	#NULL!	2	#NULL!	2	#NULL!	2		2	#NULL!	2	3	3	3	4	4	4	3	4	4	3	3	3	3	3	4	4	5	4	5	3	4	4	4	5	4	4	5
61-20	1	36	1	2010	1	104	4	1	61	2	#NULL!	2	#NULL!	2	#NULL!	2	#NULL!	2		2	#NULL!	2	4	4	4	2	4	4	4	4	4	4	4	3	2	3	4	4	5	5	5	5	5	5	5	4	5	5	5
61-21	2	24	2	2012	1	19	19	1	61	1	#NULL!	1	#NULL!	1	#NULL!	1	#NULL!	1		1	#NULL!	1	4	3	3	3	4	4	4	3	4	3	4	3	4	3	3	3	5	4	5	5	4	4	5	5	4	5	4
61-22	1	27	1	2013	1	15	8	1	75	2	#NULL!	2	#NULL!	2	#NULL!	2	#NULL!	2		2	#NULL!	2	3	3	3	3	3	3	3	3	4	4	3	3	3	3	3	3	4	4	4	4	5	4	4	3	4	4	3
61-23	1	42	4	1997	3	243	60	1	61	1	#NULL!	1	#NULL!	1	#NULL!	1	#NULL!	1	대한종양학회, 조혈모이식간호사회	1	1	1	5	4	4	5	5	5	4	4	5	3	3	4	4	4	4	4	5	6	4	4	5	5	5	5	5	5	5
61-24	1	27	1	2012	1	81	81	1	61	1	1	1	1	1	1	1	1	2		2	#NULL!	2	3	3	3	3	3	3	4	3	3	4	3	3	3	3	4	4	4	4	4	4	5	4	4	4	5	4	5
61-25	1	26	2	2014	1	37	7	1	61	1	1	2	#NULL!	1	1	2	#NULL!	2		2	#NULL!	2	3	2	2	3	3	3	2	2	2	2	4	4	3	3	3	3	3	5	4	3	3	4	4	4	4	4	4
61-26	1	26	2	2014	1	36	7	1	61	1	1	2	#NULL!	1	1	2	#NULL!	2		2	#NULL!	2	4	4	4	4	4	3	3	4	4	3	3	4	4	3	3	4	4	4	4	4	4	4	4	4	4	4	4
61-27	1	33	2	2011	3	115	115	1	61	1	1	1	1	1	1	2	#NULL!	2		2	#NULL!	2	4	3	4	3	4	4	5	4	4	3	4	3	5	3	4	4	4	4	5	5	5	4	3	5	4	4	4
61-28	1	23	2	2017	1	7	7	1	61	2	#NULL!	2	#NULL!	2	#NULL!	2	#NULL!	2		2	#NULL!	2	4	2	2	3	4	2	3	3	4	2	3	3	4	2	2	2	3	3	3	3	4	3	3	3	3	3	3
61-29	1	36	2	2007	1	180	45	1	61	1	#NULL!	2	#NULL!	2	#NULL!	2	#NULL!	2		2	#NULL!	2	4	3	3	3	4	3	3	3	4	3	3	3	3	3	4	3	5	5	5	5	5	4	4	5	4	5	5
61-30	1	40	4	2000	1	203	6	1	61	2	#NULL!	2	#NULL!	2	#NULL!	2	#NULL!	2		2	#NULL!	2	4	3	4	5	5	3	2	4	4	3	5	2	4	3	5	4	5	4	5	5	4	5	5	5	5	5	5
32-1	1	53	4	1990	4	372	11	1	32	1	12	1	1	1	1	2	#NULL!	2		2	#NULL!	2	3	4	3	4	5	3	4	4	4	3	3	4	3	3	4	4	4	4	4	3	2	3	3	3	3	3	3
32-2	1	23	1	2017	1	9	9	1	32	1	1	1	1	1	1	1	1	2		2	#NULL!	2	4	2	3	4	4	4	2	3	3	2	3	3	5	2	2	3	2	3	5	3	4	4	4	3	4	4	3
32-3	1	31	2	2015	1	113	13	1	32	1	1	1	1	1	1	2	#NULL!	1		2	#NULL!	2	3	3	3	3	3	3	3	3	3	3	3	3	3	3	3	3	4	4	4	4	4	4	5	4	5	4	4
32-4	1	28	1	2009	1	87	22	1	32	1	1	1	1	1	1	2	#NULL!	2		2	#NULL!	1	4	4	3	4	4	4	4	4	4	4	3	4	3	3	4	3	5	5	5	4	5	5	5	5	5	4	4
32-5	1	48	2	1992	2	302	38	1	32	2	#NULL!	2	#NULL!	2	#NULL!	2	#NULL!	2		2	#NULL!	1	5	3	4	4	4	3	3	3	5	3	5	3	3	3	4	4	6	4	6	4	4	4	4	4	4	4	4
32-6	1	25	1	2017	1	8	8	1	32	1	1	1	1	1	1	1	1	2		2	#NULL!	1	3	3	4	4	4	4	3	3	3	3	3	4	2	3	3	3	2	3	2	3	3	3	2	3	2	3	3
32-7	1	24	2	2016	1	20	20	1	32	1	1	1	1	1	1	2	#NULL!	2		2	#NULL!	1	4	3	4	4	4	3	4	4	4	3	3	3	3	3	4	4	4	4	5	4	3	5	3	3	4	4	4
32-8	1	28	2	2017	1	3	3	1	32	2	#NULL!	2	#NULL!	1	1	1	1	2		2	#NULL!	1	4	3	3	3	4	3	3	3	4	3	2	4	3	2	3	4	2	5	3	3	4	4	5	2	3	3	4
32-9	1	24	2	2016	1	12	12	1	32	1	1	1	1	2	#NULL!	2	#NULL!	2		2	#NULL!	2	3	2	3	3	4	3	3	3	3	3	3	3	3	3	3	3	4	4	4	4	3	4	2	4	4	5	4
32-10	1	33	3	2017	1	65	34	1	32	1	2	1	2	1	2	2	#NULL!	2		2	#NULL!	1	3	3	3	3	4	3	4	3	3	3	3	3	3	3	3	3	2	2	3	3	3	3	3	3	3	4	4
32-11	1	26	2	2014	1	41	41	1	32	1	1	1	1	1	1	2	#NULL!	2		2	#NULL!	2	4	3	3	4	5	3	3	4	5	3	2	4	4	4	4	4	5	5	5	2	5	5	5	4	4	4	5
32-12	1	31	3	2014	1	116	32	1	32	1	1	1	1	2	#NULL!	2	#NULL!	2		2	#NULL!	2	3	2	2	3	3	3	3	2	2	2	2	2	2	2	2	3	3	3	3	3	3	4	3	3	4	3	4
32-13	1	30	2	2014	1	96	96	1	32	1	1	1	1	2	#NULL!	2	#NULL!	2		2	#NULL!	2	4	3	3	3	4	3	3	3	4	3	3	4	4	3	3	3	3	3	4	3	3	3	4	4	3	3	4
25-1	1	50	2	1990	2	300	300	1	25	1	1	1	1	2	#NULL!	2	#NULL!	2		2	#NULL!	2	3	3	3	3	3	3	4	4	3	3	4	4	4	4	3	3	4	4	4	4	5	5	4	4	5	5	5
25-2	1	29	2	2011	1	79	11	1	25	1	1	1	1	1	3	1	1	2		1	1	2	4	3	4	4	4	3	3	3	4	3	5	4	4	4	4	4	4	6	6	5	6	6	6	6	6	6	6
25-3	1	34	2	2005	1	151	10	1	25	1	1	1	1	2	#NULL!	2	#NULL!	2		2	#NULL!	2	3	3	3	3	3	4	4	4	4	3	3	3	3	3	3	3	2	4	4	5	5	4	5	5	5	5	5
25-4	1	33	1	2005	1	144	144	1	25	2	#NULL!	2	#NULL!	2	#NULL!	2	#NULL!	2		2	#NULL!	2	3	2	3	3	3	3	3	3	4	3	3	3	3	3	3	3	4	4	4	4	4	4	4	4	4	4	4
25-5	1	27	1	2012	1	13	11	1	25	2	#NULL!	2	#NULL!	2	#NULL!	2	#NULL!	2		2	#NULL!	2	3	2	3	2	4	3	3	4	4	3	3	3	4	3	3	4	4	4	4	3	3	3	2	3	3	4	3
25-6	1	51	4	1987	4	347	11	1	25	1	23	1	23	1	3	1	23	1	노인간호사회, 병원간호사회	1	5	1	5	4	4	4	5	4	3	4	5	4	3	4	3	4	4	4	4	5	5	4	5	5	5	5	5	5	5
25-7	1	24	2	2016	1	20	11	1	25	2	#NULL!	2	#NULL!	2	#NULL!	2	#NULL!	2		2	#NULL!	2	4	2	3	3	4	3	3	3	3	3	3	4	3	2	4	4	5	4	5	5	5	5	4	3	4	4	4
25-8	1	24	2	2016	1	22	10	1	25	1	1	1	1	2	#NULL!	2	#NULL!	2		2	#NULL!	2	3	2	2	2	3	3	3	3	4	3	3	3	4	3	3	3	4	4	4	4	4	4	5	3	4	4	4
25-9	1	27	2	2013	1	55	55	1	25	2	#NULL!	2	#NULL!	2	#NULL!	2	#NULL!	2		2	#NULL!	2	3	2	3	3	3	3	4	4	4	4	2	4	2	3	3	3	4	5	4	3	4	5	4	4	3	5	5
25-10	1	26	2	2016	1	52	11	1	25	1	1	1	1	1	1	2	#NULL!	2		2	#NULL!	2	4	2	2	3	3	3	3	3	3	2	3	2	4	3	3	3	4	4	3	3	4	4	3	3	3	4	3
25-11	1	28	2	2014	1	35	11	1	25	1	1	2	#NULL!	2	#NULL!	2	#NULL!	2		2	#NULL!	2	3	2	3	3	3	3	3	2	3	2	4	3	3	2	2	3	4	2	3	3	4	4	4	5	4	5	5
25-12	1	27	2	2013	1	48	8	1	25	2	#NULL!	2	#NULL!	2	#NULL!	2	#NULL!	2		2	#NULL!	2	5	3	4	4	4	4	4	4	4	3	3	4	4	3	4	4	4	6	6	5	6	5	6	6	6	6	5
25-13	1	28	2	2012	1	70	10	1	25	1	1	1	1	2	#NULL!	2	#NULL!	2		2	#NULL!	2	4	4	4	4	4	4	4	4	4	4	3	4	4	4	4	4	6	6	6	4	5	5	5	5	5	5	5
25-14	1	24	2	2017	1	6	6	1	25	1	1	2	#NULL!	1	1	1	1	2		2	#NULL!	1	4	4	3	3	4	2	2	3	4	2	4	3	3	3	2	3	1	4	2	1	2	2	2	1	1	2	2
25-15	1	33	4	2017	1	132	132	1	25	1	1	1	1	2	#NULL!	2	#NULL!	2		1	#NULL!	2	2	2	3	3	3	3	3	3	3	3	3	3	4	4	4	3	3	3	3	3	4	4	4	5	4	5	4
25-16	1	25	2	2016	1	12	10	1	25	1	1	2	#NULL!	1	1	2	#NULL!	2		2	#NULL!	2	3	3	3	4	4	3	3	3	3	3	4	2	4	2	3	3	3	4	3	3	4	3	4	3	4	5	4
hd-1	1	42	2	1997	1	240	41	9	hd	1	1	2	#NULL!	1	1	2	#NULL!	1	투석간호사회	1	1	2	4	3	3	4	4	3	3	3	4	3	3	3	3	4	3	3	4	4	5	5	4	4	4	4	5	5	5
hd-2	1	40	4	2013	1	218	120	9	hd	1	2	1	2	1	2	2	#NULL!	2		2	#NULL!	2	4	3	3	4	4	4	4	4	4	3	3	3	4	4	4	4	4	4	4	4	5	4	4	5	5	5	5
hd-3	1	34	2	2016	1	120	22	9	hd	1	1	1	1	1	1	1	1	2		2	#NULL!	1	5	3	4	5	5	4	3	4	4	3	4	3	4	3	4	3	4	6	5	5	4	5	5	4	4	5	4
hd-4	1	56	4	2002	4	416	382	9	hd	1	2	2	#NULL!	1	3	2	#NULL!	2		2	#NULL!	2	4	2	3	3	4	4	2	3	4	2	2	3	3	2	2	3	2	2	2	2	2	1	1	2	2	2	2
hd-5	1	38	2	2010	1	192	192	9	hd	1	1	1	1	2	#NULL!	1	1	2		1	1	2	4	3	4	4	4	4	4	4	4	4	4	4	3	4	4	4	4	5	5	4	5	5	5	5	5	5	5
hd-6	1	23	2	2016	1	13	13	9	hd	1	1	1	1	1	1	1	1	2		2	#NULL!	2	4	2	3	4	4	3	2	3	4	3	3	3	5	3	3	4	4	5	4	4	5	5	6	3	4	5	6
hd-7	1	26	2	2016	1	64	64	9	hd	1	1	1	1	2	#NULL!	2	#NULL!	2		2	#NULL!	2	4	2	3	3	4	3	3	4	4	3	3	4	4	3	4	4	4	4	4	3	4	5	3	4	3	5	5
lab-1	1	38	3	2015	1	204	44	3	lab	1	2	1	2	1	2	2	#NULL!	1	QI 학회	2	#NULL!	1	3	3	3	4	4	3	3	4	4	3	3	3	4	3	4	3	4	4	3	4	3	3	3	3	4	4	4
lab-2	1	44	4	2014	2	266	24	3	lab	1	1	2	#NULL!	2	#NULL!	1	1	2		2	#NULL!	2	3	3	3	3	3	3	3	3	3	3	3	3	3	3	3	3	4	4	4	4	4	4	4	4	4	3	5
lab-3	1	29	2	2016	1	13	9	3	lab	1	1	1	1	1	1	1	1	2		2	#NULL!	2	5	3	4	4	5	3	3	3	5	3	3	5	5	3	3	4	4	5	4	4	4	4	4	4	4	5	4
lab-4	1	32	2	2015	1	128	17	3	lab	1	1	1	1	1	1	2	#NULL!	2		2	#NULL!	2	4	2	3	4	5	2	3	3	4	2	5	3	5	2	2	3	4	4	4	3	3	3	3	3	3	3	3
lab-5	1	27	2	2016	1	80	2	3	lab	1	1	1	1	1	1	2	#NULL!	2		2	#NULL!	2	3	2	3	4	4	3	2	4	4	3	4	3	5	2	3	3	3	4	5	3	3	4	3	3	3	3	4
lab-6	1	51	4	1998	4	362	15	3	lab	1	1	1	2	2	#NULL!	2	#NULL!	2		2	#NULL!	2	4	2	2	3	3	4	3	2	3	4	3	4	3	3	3	3	5	4	5	4	6	4	5	4	4	3	5
lab-7	1	57	4	1978	4	436	7	3	lab	1	3	1	2	1	3	2	#NULL!	2		2	#NULL!	1	4	3	4	4	4	3	4	4	5	2	4	3	4	4	4	4	5	4	5	4	4	6	4	3	4	4	5
opd-1	1	46	4	2003	2	288	96	2	opd	1	12	1	12	1	1	1	2	2		2	#NULL!	1	4	4	5	5	5	5	4	4	4	5	4	4	3	4	4	4	5	5	6	5	6	5	6	5	7	6	6
opd-2	1	33	2	2008	1	126	30	2	opd	1	1	1	1	2	#NULL!	1	1	2		2	#NULL!	2	4	3	3	4	4	3	2	3	3	2	4	3	5	3	3	4	5	4	3	3	3	4	5	5	4	5	5
opd-3	2	32	3	2014	1	125	24	2	opd	1	12	1	12	1	2	1	2	2		1	2	1	4	4	4	4	4	4	5	4	4	5	4	4	5	4	4	4	5	5	4	5	5	6	5	5	6	5	4
opd-4	1	22	2	2013	1	4	4	2	opd	1	1	2	#NULL!	2	#NULL!	2	#NULL!	2		2	#NULL!	1	4	3	4	4	5	5	4	4	5	4	3	4	4	4	4	4	5	4	5	5	5	6	5	4	4	5	5
opd-5	1	40	4	1998	1	228	36	2	opd	1	1	1	1	2	#NULL!	1	2	2		2	#NULL!	2	3	3	3	4	4	4	4	3	3	4	5	3	4	3	5	4	6	7	5	5	5	6	6	6	6	6	6
opd-6	1	39	1	2001	1	215	18	2	opd	2	#NULL!	2	#NULL!	2	#NULL!	2	#NULL!	1	대한당뇨병학회	1	1	2	4	3	3	4	4	3	3	4	4	2	3	3	3	2	3	4	3	4	4	4	4	5	4	4	5	4	5
opd-7	1	40	4	2008	1	245	60	2	opd	1	2	1	2	1	2	2	#NULL!	1	노인간호학회	2	#NULL!	1	3	4	4	4	5	3	3	3	4	3	2	3	3	3	3	3	4	4	4	4	4	4	4	4	4	4	4
opd-8	1	45	4	2009	2	286	94	2	opd	1	2	1	2	1	2	1	2	1	QI 학회	1	1	1	4	3	4	4	4	3	4	3	3	4	4	4	3	4	4	4	5	5	5	3	5	4	4	3	3	4	4
opd-9	1	42	2	2008	3	241	112	2	opd	1	1	1	1	1	1	1	1	2		2	#NULL!	2	3	3	3	4	3	3	3	3	3	4	4	3	4	3	3	3	5	5	5	4	5	5	5	5	4	5	5
opd-10	1	38	2	2001	1	197	29	2	opd	2	#NULL!	2	#NULL!	2	#NULL!	2	#NULL!	2		2	#NULL!	2	4	3	4	3	4	3	3	3	4	2	3	3	4	2	3	3	3	3	3	3	3	3	3	3	3	3	3
opd-11	1	52	6	2007	4	366	42	2	opd	1	2	1	2	1	2	1	2	1	한국산업간호학회/한국직업건강간호�	2	#NULL!	1	4	3	3	2	4	4	4	4	4	4	3	4	3	3	4	3	5	5	4	5	5	5	5	5	5	5	5
opd-12	1	38	1	2000	1	208	16	2	opd	2	#NULL!	2	#NULL!	2	#NULL!	2	#NULL!	2		2	#NULL!	2	4	4	3	4	4	4	4	4	3	4	4	4	4	4	4	4	5	5	5	6	5	5	5	6	5	5	6
opd-13	1	40	4	1999	1	216	58	2	opd	1	1	2	#NULL!	2	#NULL!	1	3	2		2	#NULL!	2	4	3	3	2	4	4	4	4	4	2	4	3	4	2	3	3	2	2	3	2	3	3	3	2	2	3	2
opd-14	1	46	6	2014	2	264	120	2	opd	1	2	1	2	1	2	1	23	1	대한당뇨병학회, 당뇨병교육간호사회	1	5	1	5	4	4	3	5	3	4	4	5	4	5	3	3	4	4	5	7	7	5	5	5	5	5	4	4	4	4
71-1	1	35	2	2004	1	156	6	1	71	1	1	1	1	1	1	2	#NULL!	2		1	1	2	4	2	2	3	4	3	3	3	3	2	4	3	4	3	3	3	3	2	2	2	2	2	2	2	2	2	2
71-2	1	27	2	2014	1	38	38	1	71	1	1	1	1	1	1	2	#NULL!	2		2	#NULL!	2	3	1	2	2	3	2	2	2	3	2	3	2	4	2	2	3	4	4	3	3	4	3	3	3	2	3	3
71-3	1	25	2	2015	1	30	30	1	71	1	1	1	1	1	1	2	#NULL!	2		2	#NULL!	1	3	2	3	4	4	3	3	4	4	2	3	3	3	3	4	4	4	4	4	4	4	4	4	4	4	4	4
71-4	1	24	1	2015	1	12	12	1	71	2	#NULL!	2	#NULL!	2	#NULL!	2	#NULL!	2		2	#NULL!	1	4	4	4	4	4	4	4	4	4	4	4	4	4	4	4	4	5	5	5	5	5	5	5	5	5	5	5
71-5	1	24	1	2017	1	8	8	1	71	1	#NULL!	1	#NULL!	1	#NULL!	1	#NULL!	2		2	#NULL!	2	3	3	2	2	4	3	3	3	4	4	2	3	3	2	3	3	4	5	4	3	3	3	4	2	4	5	4
71-6	1	24	2	2016	1	13	13	1	71	2	#NULL!	1	1	1	1	1	1	1		1	1	2	4	3	3	4	4	3	3	3	4	3	2	4	3	3	3	3	5	5	4	4	4	5	4	4	4	4	5
71-7	1	31	2	2015	1	116	35	1	71	1	1	1	1	1	1	1	3	2		2	#NULL!	1	4	3	4	3	5	4	3	4	4	3	3	3	3	3	3	3	2	5	4	4	5	4	4	4	4	4	5
71-8	1	29	2	2010	1	90	18	1	71	1	1	1	1	2	#NULL!	2	#NULL!	2		2	#NULL!	2	4	4	3	4	4	3	4	4	4	4	4	4	3	4	4	4	3	5	4	4	5	5	4	4	5	4	4
71-9	1	31	4	2009	1	97	24	1	71	1	1	1	1	2	#NULL!	1	3	2		2	#NULL!	2	4	3	4	3	5	4	3	4	4	3	3	3	3	3	3	3	2	5	4	4	5	4	4	4	4	4	4
71-10	1	35	1	2003	1	122	24	1	71	2	#NULL!	2	#NULL!	2	#NULL!	2	#NULL!	2		2	#NULL!	2	4	3	4	3	5	4	3	4	4	3	3	3	3	3	3	3	3	5	4	4	5	4	4	4	4	4	4
71-11	1	42	2	1996	3	264	72	1	71	1	1	1	1	1	3	1	3	2		1	1	1	4	3	4	4	4	4	3	4	4	3	3	3	3	3	4	4	5	5	4	5	5	4	5	5	5	4	5
71-12	1	23	2	2016	1	17	17	1	71	1	1	1	1	1	1	1	1	2		2	#NULL!	1	4	3	3	4	4	4	4	4	5	3	3	4	4	4	3	4	5	5	4	3	5	5	5	4	5	5	4
71-13	1	23	2	2017	1	8	8	1	71	2	#NULL!	2	#NULL!	2	#NULL!	2	#NULL!	2		2	#NULL!	1	5	3	4	5	5	3	3	4	5	2	5	3	5	5	5	3	4	7	5	6	5	6	6	5	4	4	5
71-14	1	48	4	2008	2	300	48	1	71	1	2	1	2	2	#NULL!	1	2	2		2	#NULL!	2	4	3	4	4	5	3	4	3	4	2	2	2	3	2	3	4	4	4	5	4	4	4	4	5	5	5	5
71-15	1	32	2	2006	1	108	6	1	71	1	1	1	1	2	#NULL!	2	#NULL!	2		2	#NULL!	2	4	4	5	3	4	4	4	3	4	3	4	4	3	4	4	4	5	5	5	4	5	4	6	4	5	5	6
71-16	1	25	2	2012	1	16	16	1	71	2	#NULL!	2	#NULL!	2	#NULL!	2	#NULL!	2		2	#NULL!	2	4	3	4	4	4	4	4	4	4	4	3	4	4	3	3	4	3	5	5	3	4	4	4	3	4	5	5
71-17	1	25	2	2015	1	24	24	1	71	2	#NULL!	2	#NULL!	2	#NULL!	2	#NULL!	2		2	#NULL!	2	3	3	4	4	4	3	3	3	4	3	4	3	4	3	3	3	5	4	4	4	4	3	4	4	4	4	3
71-18	1	47	4	2012	2	309	41	1	71	1	2	1	23	2	#NULL!	2	#NULL!	2		2	#NULL!	1	4	3	4	4	4	3	4	3	4	3	3	3	3	3	4	4	4	4	5	5	5	4	5	4	4	5	5
71-19	1	23	2	2017	1	4	4	1	71	1	1	2	#NULL!	1	1	2	#NULL!	2		2	#NULL!	1	3	3	3	3	3	3	3	3	3	3	3	3	3	3	3	3	4	4	4	4	4	4	4	4	4	4	4
71-20	1	25	2	2014	1	21	21	1	71	2	#NULL!	2	#NULL!	2	#NULL!	1	1	2		2	#NULL!	1	4	3	3	4	4	4	4	4	4	3	3	3	3	3	3	3	5	5	5	5	5	5	5	5	5	5	5
71-21	1	54	4	2010	4	380	24	1	71	2	#NULL!	2	#NULL!	2	#NULL!	2	#NULL!	2		1	1	1	4	3	4	3	4	4	4	4	4	3	3	4	3	3	4	4	5	5	5	5	5	4	4	4	5	5	5
71-22	2	25	2	2016	3	13	11	1	71	1	1	1	1	2	#NULL!	2	#NULL!	2		1	1	2	4	4	4	4	4	4	4	4	4	4	3	4	3	4	4	4	5	4	4	5	5	5	5	4	3	5	4
71-23	1	22	1	2017	1	3	3	1	71	1	1	1	1	1	1	1	1	2		2	#NULL!	1	4	3	4	4	5	3	4	4	4	3	4	3	5	3	4	4	3	3	4	3	4	3	5	4	2	5	3
33-1	2	39	2	2008	1	149	149	11	33NP	1	1	1	1	1	1	2	#NULL!	2		2	#NULL!	2	3	4	3	4	4	4	4	4	3	4	4	4	4	3	4	4	5	4	5	5	5	5	5	5	5	5	5
33-2	1	23	2	2016	1	13	13	1	33	1	1	1	1	1	1	2	#NULL!	2		2	#NULL!	2	3	3	3	3	3	3	3	3	2	2	3	3	2	2	3	3	3	3	2	2	3	3	2	2	3	2	2
33-3	1	23	2	2017	1	3	3	1	33	1	1	1	1	1	1	1	1	2		2	#NULL!	2	4	3	3	4	3	3	3	3	3	2	4	3	4	3	3	3	4	4	3	2	3	3	3	3	2	4	4
33-4	1	23	2	2017	1	3	3	1	33	1	#NULL!	1	#NULL!	2	#NULL!	1	#NULL!	2		2	#NULL!	2	4	4	3	3	4	3	3	4	3	3	2	3	3	3	3	3	4	4	4	5	4	4	4	4	4	4	4
33-5	1	30	2	2014	1	40	40	1	33	1	1	1	1	2	#NULL!	2	#NULL!	2		1	1	2	3	2	3	3	3	3	3	3	4	3	3	3	3	3	3	4	4	4	4	4	4	4	4	4	5	5	4
33-6	1	35	2	2004	1	164	34	1	33	1	1	1	1	2	#NULL!	2	#NULL!	2		2	#NULL!	2	3	3	3	3	3	3	3	3	3	3	3	3	3	3	3	3	4	4	4	4	4	4	4	4	4	4	4
33-7	1	53	4	2001	4	363	363	1	33	1	2	1	2	1	3	2	#NULL!	2		2	#NULL!	2	3	3	3	3	2	3	4	4	4	3	4	4	3	3	4	3	4	4	5	3	4	4	3	3	4	4	3
33-8	1	24	2	2017	1	6	6	1	33	1	1	1	1	2	#NULL!	2	#NULL!	2		2	#NULL!	2	4	3	3	4	3	3	3	3	3	4	3	3	4	3	3	3	3	4	3	4	4	4	4	4	4	4	4
33-9	1	25	1	2017	1	5	5	1	33	1	1	2	#NULL!	2	#NULL!	2	#NULL!	2		2	#NULL!	1	4	3	3	4	4	3	3	3	3	3	3	3	4	3	3	3	3	5	4	3	4	4	4	4	4	4	4
33-10	2	25	2	2017	1	7	7	1	33	1	1	1	1	2	#NULL!	2	#NULL!	2		2	#NULL!	2	3	2	2	3	4	4	3	3	4	3	3	3	4	2	2	2	3	4	3	2	4	3	3	3	4	4	3
33-11	1	25	2	2015	1	13	13	1	33	1	1	1	1	2	#NULL!	2	#NULL!	2		2	#NULL!	2	3	3	2	3	4	3	3	2	3	3	4	3	3	2	3	3	3	4	4	3	4	3	5	4	4	3	4
33-12	1	42	4	2012	3	216	144	1	33	1	2	1	2	1	2	2	#NULL!	2		1	2	2	4	5	5	5	5	4	4	4	5	4	4	4	2	4	4	4	6	6	6	6	5	5	5	6	6	6	6
33-13	1	34	2	2014	1	133	30	1	33	1	1	1	1	2	#NULL!	2	#NULL!	2		2	#NULL!	2	3	3	2	3	3	3	4	3	3	3	3	3	4	2	3	3	3	4	4	4	3	4	3	3	3	3	3
33-14	1	33	3	2013	1	120	60	1	33	1	2	1	2	1	2	2	#NULL!	2		1	2	2	3	3	3	3	4	3	3	4	3	3	4	3	3	4	3	3	4	5	6	5	5	6	5	5	6	5	6
33-15	1	49	2	1998	2	331	34	1	33	1	1	1	1	1	1	2	#NULL!	2		1	1	2	3	2	2	3	3	3	3	3	3	3	3	3	4	2	2	3	3	3	3	3	3	3	4	3	3	4	3
33-16	1	29	2	2010	1	99	12	1	33	1	1	1	1	2	#NULL!	2	#NULL!	2		2	#NULL!	2	4	3	3	4	4	4	2	3	3	3	3	4	3	3	2	3	2	3	2	2	3	3	3	2	3	3	3
33-17	1	24	4	2016	1	20	14	1	33	1	1	1	1	2	#NULL!	2	#NULL!	2		2	#NULL!	2	3	3	3	4	4	3	3	3	4	3	3	3	3	3	3	3	4	5	4	4	4	4	4	4	4	4	4
33-18	1	50	4	1992	2	352	42	1	33	1	2	1	2	2	#NULL!	1	2	1	노인전문간호사회	1	2	2	4	3	4	4	5	4	3	3	4	3	4	4	4	3	4	4	5	5	4	4	4	5	3	5	5	5	5
33-19	1	35	2	2014	1	40	9	1	33	1	1	1	1	1	1	2	#NULL!	2		2	#NULL!	2	4	4	4	4	4	4	3	4	4	4	4	4	5	4	4	4	5	5	5	5	5	5	5	4	5	5	5
33-20	1	38	2	2011	1	204	24	1	33	1	1	1	1	2	#NULL!	2	#NULL!	2		2	#NULL!	2	4	3	3	4	4	4	2	3	3	3	3	4	3	3	2	3	2	3	2	2	3	3	3	2	3	3	3
33-21	1	32	2	2013	1	144	36	1	33	1	1	1	1	2	#NULL!	2	#NULL!	2		2	#NULL!	2	3	1	2	3	3	2	2	2	2	2	2	2	2	2	2	2	4	4	3	3	3	3	3	3	3	3	3
33-22	1	25	2	2015	1	31	31	1	33	1	1	1	1	2	#NULL!	1	1	2		2	#NULL!	2	4	2	3	4	4	4	4	4	4	2	3	3	3	2	3	4	3	4	3	4	4	4	4	3	3	3	4
51-1	1	24	2	2016	1	8	8	1	51	2	#NULL!	2	#NULL!	2	#NULL!	2	#NULL!	2		2	#NULL!	2	4	2	3	3	4	3	3	3	4	2	3	4	4	2	3	2	2	4	4	3	3	2	3	2	2	2	4
51-2	2	32	1	2013	1	54	17	1	51	2	#NULL!	2	#NULL!	2	#NULL!	2	#NULL!	2		2	#NULL!	2	3	2	2	2	3	2	2	2	2	2	3	2	5	2	2	2	3	4	3	3	3	3	3	3	3	2	3
51-3	1	41	4	2003	1	228	228	1	51	1	2	1	2	1	3	2	#NULL!	2		2	#NULL!	2	2	1	3	3	4	3	3	3	3	3	4	3	3	2	3	3	5	4	5	3	3	3	3	3	3	4	4
51-4	1	50	3	1990	2	320	42	1	51	2	#NULL!	2	#NULL!	1	3	2	#NULL!	2		2	#NULL!	2	3	2	3	4	4	3	2	3	4	3	2	3	3	2	3	4	3	3	4	2	2	2	1	1	2	2	2
51-5	1	23	2	2017	1	8	8	1	51	2	#NULL!	2	#NULL!	2	#NULL!	2	#NULL!	2		2	#NULL!	2	5	2	2	4	5	4	3	3	5	2	3	3	3	2	2	4	4	5	4	2	3	4	4	1	2	4	3
51-6	2	31	2	2017	1	66	66	1	51	1	1	2	#NULL!	2	#NULL!	2	#NULL!	2		2	#NULL!	2	4	2	2	4	5	2	3	3	4	2	5	2	4	2	3	3	3	4	5	3	4	4	4	4	4	4	3
51-7	2	25	2	2017	1	6	4	1	51	2	#NULL!	2	#NULL!	2	#NULL!	2	#NULL!	2		2	#NULL!	2	4	3	3	5	4	4	4	4	5	3	2	3	4	2	4	4	3	6	3	4	6	6	6	3	6	6	6
51-8	2	30	2	2012	1	66	42	1	51	1	1	1	1	1	1	2	#NULL!	2		2	#NULL!	2	4	2	3	3	4	3	2	2	4	2	2	3	5	1	3	4	4	5	3	4	3	3	2	4	5	6	4
51-9	1	33	3	2017	1	164	248	1	51	1	12	1	12	1	2	1	2	2		2	#NULL!	1	4	2	3	5	5	2	3	3	4	3	4	3	4	2	3	4	5	5	5	5	3	4	4	4	4	4	4
51-10	1	54	2	1989	4	6	6	1	51	2	#NULL!	2	#NULL!	2	#NULL!	2	#NULL!	2		1	#NULL!	2	4	3	4	4	5	4	5	5	5	3	4	4	2	3	4	4	4	4	4	3	3	4	4	4	4	5	5
62-1	1	31	2	2009	1	105	47	1	62	1	1	1	1	2	#NULL!	2	#NULL!	2		2	#NULL!	2	3	4	4	3	4	3	3	4	3	4	4	3	4	3	3	4	5	4	5	5	4	5	4	5	4	5	5
62-2	1	24	2	2017	1	9	9	1	62	2	#NULL!	2	#NULL!	2	#NULL!	2	#NULL!	2		2	#NULL!	2	4	2	3	4	5	4	3	2	3	3	2	4	4	3	3	3	2	4	3	3	4	3	4	4	3	3	3
62-3	1	24	1	2015	1	31	13	1	62	1	#NULL!	1	#NULL!	2	#NULL!	2	#NULL!	2		2	#NULL!	2	3	3	3	3	4	3	3	3	3	2	3	3	3	2	3	3	4	5	3	3	4	4	4	3	3	3	4
62-4	1	25	2	2015	1	16	16	1	62	1	1	1	1	#NULL!	#NULL!	2	#NULL!	2		2	#NULL!	2	4	2	3	4	4	2	3	2	4	3	4	4	5	3	4	4	4	5	4	4	5	5	5	3	4	4	5
62-5	1	25	2	2015	1	25	25	1	62	1	1	1	1	2	#NULL!	1	1	2		2	#NULL!	2	3	3	3	3	2	3	3	4	3	3	3	3	4	3	4	4	3	5	4	4	5	4	4	3	3	4	5
62-6	1	24	2	2016	1	17	17	1	62	2	#NULL!	2	#NULL!	2	#NULL!	2	#NULL!	2		2	#NULL!	2	3	2	3	4	3	4	3	3	3	2	4	4	4	2	3	4	5	5	4	4	5	4	5	4	4	5	5
62-7	1	43	3	2008	1	239	27	1	62	1	2	1	2	1	2	1	2	1	노인간호학회	2	#NULL!	1	4	3	4	3	4	3	4	4	4	3	3	3	3	4	4	3	4	4	3	4	4	4	3	3	4	4	4
62-8	1	28	2	2015	1	93	3	1	62	1	1	1	1	1	1	1	1	2		2	#NULL!	2	3	3	2	2	3	2	2	2	3	2	3	2	4	2	3	3	3	3	3	3	4	3	3	3	3	4	4
62-9	1	29	2	2011	1	77	77	1	62	1	1	1	1	2	#NULL!	2	#NULL!	2		2	#NULL!	2	4	4	4	3	4	4	3	3	4	3	3	3	3	3	3	3	4	3	3	3	4	4	3	3	3	3	3
62-10	1	25	2	2015	1	17	17	1	62	1	1	1	1	1	1	2	#NULL!	2		2	#NULL!	2	3	3	3	3	4	4	3	4	4	3	3	3	3	3	3	3	2	3	4	4	4	4	3	3	3	4	3
62-11	1	39	2	2000	1	200	28	1	62	1	1	1	1	2	#NULL!	2	#NULL!	2		2	#NULL!	2	4	3	4	3	4	4	4	4	4	3	3	4	3	3	4	4	2	3	3	2	3	3	2	3	3	3	2
62-12	1	27	2	2012	1	46	46	1	62	1	1	1	1	2	#NULL!	1	#NULL!	2		2	#NULL!	2	4	3	3	4	4	4	3	4	4	3	3	3	4	3	4	4	3	5	4	2	3	3	3	3	3	4	3
62-13	1	34	3	2013	1	52	49	1	62	1	1	1	1	1	2	1	2	2		2	#NULL!	2	5	3	3	4	5	3	3	3	5	3	4	3	3	3	3	3	5	4	5	3	4	3	4	3	4	5	3
62-14	1	54	4	2003	4	395	24	1	62	1	1	1	1	1	2	2	#NULL!	2		1	4	2	4	3	4	2	4	3	4	4	4	3	3	3	3	3	4	4	5	5	5	5	4	5	5	5	5	5	5
62-15	1	28	2	2013	1	24	12	1	62	1	1	1	1	1	1	1	1	2		2	#NULL!	2	3	2	2	4	4	2	3	2	4	2	3	2	4	2	2	4	3	5	4	3	4	3	3	4	4	5	2
62-16	1	25	2	2016	3	27	10	1	62	1	1	1	1	1	1	2	#NULL!	1	대한당뇨병학회	1	5	1	5	3	3	5	5	5	5	4	5	4	4	2	4	5	5	5	5	7	3	7	7	7	7	5	5	5	4
62-17	1	24	2	2017	1	6	6	1	62	1	1	2	#NULL!	1	1	1	1	2		2	#NULL!	2	4	3	3	4	4	4	3	3	4	3	3	3	3	3	3	3	3	3	3	3	4	3	3	2	2	3	5
62-18	1	27	1	2012	1	62	62	1	62	1	1	1	1	1	1	2	#NULL!	2		2	#NULL!	1	4	3	4	3	3	4	4	4	4	3	3	3	4	3	4	4	5	5	5	4	4	4	5	4	5	5	5
62-19	1	47	4	2015	2	334	42	1	62	1	2	1	2	2	#NULL!	1	3	2		2	#NULL!	2	4	2	3	2	4	3	2	3	3	2	4	3	4	2	3	3	4	4	4	3	4	5	5	4	4	5	4
62-20	1	24	2	2016	1	3	3	1	62	1	1	1	1	1	1	1	1	2		2	#NULL!	1	3	3	3	3	3	4	3	4	3	2	3	2	3	4	4	4	4	6	5	4	5	4	5	5	5	5	5
62-21	1	30	2	2010	1	88	32	1	62	1	1	1	1	2	#NULL!	1	1	2		2	#NULL!	2	4	3	4	4	4	4	4	4	4	3	3	3	3	3	4	4	5	5	5	4	5	5	5	5	5	5	5
62-22	1	46	5	2008	2	276	13	1	62	1	2	1	2	2	#NULL!	1	2	2		1	1	1	4	3	4	2	5	4	4	4	5	4	4	4	4	3	4	4	5	5	5	5	5	6	5	5	5	6	5
63-1	1	34	3	2016	3	135	20	1	63	1	12	1	12	1	1	1	2	2		2	#NULL!	1	4	3	4	4	4	3	3	3	4	3	3	3	2	3	3	3	5	5	5	5	5	5	5	5	5	5	5
63-2	1	43	5	2016	2	270	18	1	63	1	2	1	2	1	2	1	2	2		1	1	2	4	3	3	3	4	3	3	3	4	3	3	3	3	3	3	3	4	5	4	4	5	5	5	4	4	4	4
63-3	2	26	2	2016	3	12	11	1	63	1	1	2	#NULL!	2	#NULL!	1	3	2		2	#NULL!	2	4	3	3	4	4	4	3	3	4	3	3	3	3	3	3	3	4	5	4	3	4	4	4	4	4	4	4
63-4	1	24	2	2017	1	6	6	1	63	1	1	1	1	1	1	2	#NULL!	2		2	#NULL!	2	3	3	3	3	4	3	3	3	4	3	2	3	3	3	3	3	3	3	4	3	3	3	4	3	4	4	4
63-5	1	32	2	2009	1	13	13	1	63	2	#NULL!	2	#NULL!	2	#NULL!	2	#NULL!	2		2	#NULL!	2	3	3	3	3	4	3	3	3	4	3	4	3	3	3	3	4	5	5	5	5	5	5	5	5	5	5	5
63-6	1	24	1	2014	1	33	33	1	63	1	1	2	#NULL!	1	1	2	#NULL!	2		2	#NULL!	2	3	3	3	3	3	3	3	2	2	1	4	3	5	3	3	3	4	4	4	4	4	4	4	4	4	4	4
63-7	1	30	1	2009	1	61	61	1	63	1	1	2	#NULL!	2	#NULL!	2	#NULL!	2		2	#NULL!	2	3	3	3	3	3	3	3	3	2	2	3	3	3	2	3	2	4	4	4	4	4	4	4	4	4	4	4
63-8	1	27	1	2011	1	75	75	1	63	1	1	1	1	1	1	2	#NULL!	2		2	#NULL!	2	4	3	4	4	4	4	3	4	4	4	4	4	4	4	4	4	6	6	6	6	6	6	6	6	6	6	6
63-9	1	27	2	2017	1	77	77	1	63	1	1	1	1	1	1	2	#NULL!	2		2	#NULL!	2	4	3	4	4	4	4	3	4	4	3	4	3	4	3	4	4	4	6	5	4	5	5	5	5	5	6	5
63-10	1	36	2	2010	1	156	4	1	63	1	1	1	1	2	#NULL!	2	#NULL!	2		2	#NULL!	2	5	4	4	4	4	4	5	5	5	5	4	2	4	4	4	4	7	7	5	5	5	5	5	6	6	5	7
63-11	2	24	2	2017	1	4	4	1	63	2	#NULL!	2	#NULL!	2	#NULL!	2	#NULL!	2		2	#NULL!	1	5	4	4	5	4	4	5	5	5	5	2	4	3	3	4	4	6	5	5	6	6	6	6	5	5	5	5
63-12	1	23	2	2017	1	9	9	1	63	1	1	1	1	1	1	1	1	2		2	#NULL!	2	4	3	3	4	5	3	3	3	4	2	4	3	5	3	3	3	3	4	4	4	4	3	5	4	4	4	3
63-13	1	29	2	2010	1	91	13	1	63	1	1	1	1	2	#NULL!	2	#NULL!	2		2	#NULL!	2	3	2	3	3	4	3	3	3	4	2	3	3	3	2	3	3	4	5	4	4	4	4	4	4	4	4	4
63-14	1	24	2	2016	1	16	16	1	63	1	1	1	1	1	1	2	#NULL!	2		2	#NULL!	2	4	4	4	5	4	4	3	4	4	3	3	3	3	3	4	4	4	3	4	3	4	5	5	4	4	4	5
63-15	2	27	2	2015	1	29	29	1	63	1	1	2	#NULL!	2	#NULL!	2	#NULL!	2		2	#NULL!	2	2	3	3	4	2	3	3	3	2	3	4	3	3	3	3	3	4	5	4	4	4	4	4	4	4	4	4
63-16	1	25	2	2014	1	41	41	1	63	1	1	1	1	1	1	2	#NULL!	2		2	#NULL!	2	3	3	3	3	3	4	3	3	3	3	3	3	3	3	3	4	5	5	5	4	5	4	4	5	4	5	4
63-17	1	28	2	2012	1	68	23	1	63	1	1	2	#NULL!	2	#NULL!	2	#NULL!	2		2	#NULL!	2	4	3	3	4	4	3	4	3	4	3	3	3	3	3	3	3	4	4	4	3	4	3	4	3	4	4	3
63-18	1	29	1	2011	1	76	74	1	63	1	1	1	1	1	1	2	#NULL!	2		2	#NULL!	2	4	3	4	3	4	4	4	4	4	3	3	3	3	3	4	4	4	5	5	5	5	5	5	5	5	5	5
63-19	1	29	1	2010	1	88	88	1	63	1	1	1	1	1	1	2	#NULL!	2		2	#NULL!	2	3	3	3	4	4	4	3	3	4	3	3	3	3	3	3	3	4	4	4	4	4	4	5	4	4	4	4
63-20	1	34	2	2005	1	159	14	1	63	1	1	1	1	1	1	1	13	2		2	#NULL!	2	4	3	3	3	3	3	3	3	3	3	3	2	2	3	3	3	4	4	4	4	4	4	4	4	5	4	5
63-21	1	47	4	2014	2	315	68	1	63	#NULL!	#NULL!	1	2	1	23	2	#NULL!	2		1	1	1	5	4	4	3	5	4	4	4	5	3	4	5	4	5	5	5	7	7	7	6	6	6	7	6	7	7	6
63-22	1	54	4	2013	4	368	10	1	63	1	12	1	12	1	3	2	#NULL!	2		2	#NULL!	2	4	3	3	3	3	4	4	4	3	3	3	3	3	3	3	3	4	4	4	4	4	4	4	4	4	4	4
63-23	1	22	1	2017	1	9	9	1	63	1	1	1	1	1	1	1	1	2		2	#NULL!	2	4	3	3	2	4	4	4	4	3	3	4	4	4	3	3	3	4	5	3	5	5	4	6	3	3	4	5
63-24	1	23	2	2016	1	19	19	1	63	1	1	1	1	1	1	1	1	2		2	#NULL!	2	4	3	3	2	4	4	4	4	3	3	4	4	4	3	3	3	4	4	3	5	5	4	4	4	4	4	4
73-1	1	56	4	1982	5	426	18	1	73	2	#NULL!	2	#NULL!	2	#NULL!	2	#NULL!	2		2	#NULL!	2	3	3	3	4	3	3	3	4	4	3	3	4	4	3	3	3	6	5	6	6	5	5	4	4	4	4	5
73-2	1	23	1	2017	1	8	8	1	73	1	#NULL!	1	#NULL!	1	#NULL!	2	#NULL!	2		2	#NULL!	2	3	2	3	3	3	3	3	3	2	3	3	3	4	2	2	2	2	4	4	2	4	4	4	4	3	3	3
73-3	1	23	1	2016	1	14	14	1	73	1	1	1	1	1	1	2	#NULL!	2		2	#NULL!	1	5	4	4	5	5	4	4	4	5	4	2	4	3	3	4	3	4	5	4	4	5	4	4	4	4	4	4
73-4	1	46	2	1993	2	288	17	1	73	1	#NULL!	1	#NULL!	1	#NULL!	1	#NULL!	2		2	#NULL!	2	5	3	4	3	4	4	3	4	4	3	3	4	3	3	4	4	5	5	5	5	5	5	5	4	5	5	5
73-5	1	31	1	2016	1	19	19	1	73	1	1	1	1	1	1	2	#NULL!	2		2	#NULL!	1	4	4	4	5	4	3	4	4	4	4	3	4	3	3	4	4	4	5	4	3	5	4	4	4	3	5	4
73-6	1	33	1	2007	1	120	24	1	73	2	#NULL!	1	#NULL!	2	#NULL!	2	#NULL!	2		2	#NULL!	2	4	3	4	4	4	4	4	4	4	4	2	4	2	4	4	4	5	5	4	5	5	5	5	5	5	5	5
73-7	1	25	2	2015	1	32	32	1	73	1	1	2	#NULL!	1	1	2	#NULL!	2		2	#NULL!	2	5	4	4	4	5	4	4	4	5	4	2	3	2	4	4	4	4	6	5	4	#NULL!	6	6	5	5	4	6
73-8	1	25	2	2015	1	24	24	1	73	1	1	1	1	1	1	2	#NULL!	2		2	#NULL!	2	4	2	3	3	4	3	4	4	4	3	3	3	3	2	3	3	3	3	4	4	4	4	3	4	4	4	4
73-9	1	23	2	2017	1	6	6	1	73	1	1	2	#NULL!	1	1	1	1	2		2	#NULL!	2	4	3	3	4	4	4	5	4	4	3	2	3	4	3	4	4	4	5	5	4	5	5	6	5	6	6	6
73-10	1	26	2	2012	1	45	45	1	73	1	1	1	1	2	#NULL!	2	#NULL!	2		2	#NULL!	2	5	3	4	3	4	3	3	4	4	3	3	3	3	3	4	4	5	5	5	4	5	4	4	4	4	4	4
73-11	1	44	5	2015	2	271	60	1	73	1	2	1	2	2	#NULL!	2	#NULL!	2		2	#NULL!	2	4	3	3	4	4	3	3	3	4	3	3	3	3	3	3	3	5	4	5	4	4	4	4	4	4	4	4
73-12	1	34	2	2006	1	120	21	1	73	1	1	1	1	1	1	2	#NULL!	2		2	#NULL!	1	4	4	4	4	5	4	3	4	4	4	4	3	4	3	3	4	4	5	4	3	5	4	4	4	3	5	4
73-13	1	25	2	2015	1	36	36	1	73	1	1	2	#NULL!	2	#NULL!	2	#NULL!	2		2	#NULL!	1	4	2	3	3	3	4	4	3	3	2	3	3	3	2	4	4	4	5	4	3	3	4	3	4	4	4	3
73-14	1	24	2	2016	1	20	20	1	73	1	1	1	1	1	1	1	1	2		2	#NULL!	2	4	3	3	4	4	3	4	3	4	2	4	3	3	2	2	2	4	5	4	2	4	3	4	2	3	4	3
73-15	1	27	2	2017	1	3	3	1	73	1	1	2	#NULL!	1	1	1	1	2		2	#NULL!	2	3	3	3	3	3	3	3	3	3	3	3	3	3	3	3	3	3	3	4	4	4	4	4	4	4	5	5
73-16	1	28	1	2011	1	63	1	1	73	1	#NULL!	1	#NULL!	1	#NULL!	1	#NULL!	2		2	#NULL!	2	3	2	2	3	3	3	3	2	3	3	3	3	3	3	3	3	4	4	4	4	4	3	4	4	3	3	4
73-17	1	23	1	2017	1	8	8	1	73	1	#NULL!	1	#NULL!	1	#NULL!	1	#NULL!	2		2	#NULL!	1	3	2	3	3	4	3	3	3	3	3	4	3	3	4	4	4	4	4	4	4	4	4	3	3	4	4	4
73-18	1	26	2	2018	1	56	56	1	73	1	1	1	1	1	1	2	#NULL!	2		2	#NULL!	2	4	2	3	4	4	3	3	3	4	2	3	3	4	2	2	3	3	3	4	4	3	3	4	4	3	4	4
73-19	1	51	4	2011	4	345	10	1	73	2	#NULL!	2	#NULL!	2	#NULL!	2	#NULL!	2		2	#NULL!	2	4	3	3	2	4	4	3	4	4	3	3	3	3	3	3	3	2	4	6	3	4	4	4	4	3	4	4
75-1	1	24	2	2016	1	15	1	1	75	1	1	2	#NULL!	2	#NULL!	1	1	2		2	#NULL!	2	3	2	3	3	3	3	3	3	3	3	3	3	3	2	3	3	3	5	4	3	4	4	5	4	4	4	4
75-2	1	24	2	2016	1	12	8	1	75	1	1	2	#NULL!	2	#NULL!	2	#NULL!	2		2	#NULL!	2	3	2	2	3	3	2	3	3	3	2	2	3	2	2	3	3	3	3	3	2	3	3	3	3	3	3	3
75-3	1	32	3	2017	1	122	10	1	75	1	2	1	2	1	2	2	#NULL!	2		2	#NULL!	2	4	4	3	5	4	3	3	4	5	3	4	3	4	4	3	4	5	5	5	5	5	5	6	5	4	5	5
75-4	1	35	2	2004	1	132	8	1	75	1	1	2	#NULL!	2	#NULL!	2	#NULL!	2		2	#NULL!	2	3	2	2	3	3	3	3	2	3	3	3	3	2	3	3	3	3	3	3	4	4	4	4	3	3	3	3
75-5	1	54	4	2015	4	360	12	1	75	1	2	1	2	1	3	2	#NULL!	2		2	#NULL!	1	4	3	4	4	5	4	4	4	5	3	3	4	3	4	4	4	4	5	5	6	5	6	6	4	4	5	5
75-6	1	23	2	2017	1	4	4	1	75	1	1	1	1	1	1	1	1	2		2	#NULL!	2	4	2	2	3	4	2	2	4	4	1	4	3	4	2	1	4	2	3	4	4	5	3	5	3	3	3	3
75-7	1	26	1	2013	1	50	50	1	75	1	1	1	1	2	#NULL!	2	#NULL!	2		2	#NULL!	2	3	3	3	4	3	3	4	3	3	3	3	3	4	4	3	3	4	4	4	4	4	4	4	4	4	4	4
75-8	1	28	2	2015	1	29	4	1	75	2	#NULL!	2	#NULL!	2	#NULL!	2	#NULL!	2		2	#NULL!	2	3	3	3	3	4	3	4	4	4	3	3	4	4	3	3	3	4	4	4	3	5	4	4	4	4	4	4
75-9	1	35	1	2005	1	152	10	1	75	2	#NULL!	2	#NULL!	2	#NULL!	2	#NULL!	2		2	#NULL!	2	3	3	3	3	4	3	3	3	3	3	3	3	3	3	3	3	3	3	3	3	3	3	3	3	3	3	3
75-10	2	27	2	2016	1	13	7	1	75	1	1	2	#NULL!	2	#NULL!	2	#NULL!	2		2	#NULL!	2	3	2	2	3	3	2	2	2	4	3	4	3	3	3	2	3	3	5	3	3	4	3	4	3	3	3	4
75-11	1	24	2	2016	1	17	11	1	75	2	#NULL!	2	#NULL!	2	#NULL!	2	#NULL!	2		2	#NULL!	2	3	3	3	4	4	3	4	3	4	3	3	3	3	3	4	4	4	3	3	3	4	3	3	3	3	3	3
75-12	1	29	2	2017	1	9	9	1	75	1	1	2	#NULL!	1	#NULL!	2	#NULL!	2		2	#NULL!	2	3	3	3	3	3	3	3	3	4	3	4	3	3	3	3	3	3	5	4	5	5	4	4	5	4	4	4
75-13	1	23	2	2017	1	8	8	1	75	1	1	1	1	1	1	1	1	2		2	#NULL!	2	3	2	2	3	3	3	3	2	3	2	3	3	4	3	3	3	3	3	4	3	3	4	4	3	4	3	3
75-14	1	26	2	2013	1	54	10	1	75	2	#NULL!	2	#NULL!	2	#NULL!	2	#NULL!	2		2	#NULL!	2	4	2	3	3	4	3	3	3	4	2	3	3	4	2	3	3	4	5	5	4	4	5	5	4	4	5	4
75-15	1	28	2	2014	1	40	6	1	75	1	1	1	1	1	1	2	#NULL!	2		2	#NULL!	2	4	3	4	4	4	3	4	4	4	2	5	3	3	3	3	4	4	6	5	3	3	5	3	3	3	4	3
75-16	1	22	2	2017	1	3	3	1	75	1	1	1	1	1	1	1	1	2		2	#NULL!	1	5	3	4	4	4	3	5	5	5	4	3	3	4	4	5	5	5	4	5	4	4	5	5	5	4	5	5
75-17	1	30	2	2016	1	97	9	1	75	1	1	1	1	2	#NULL!	2	#NULL!	2		2	#NULL!	2	3	3	4	4	3	3	4	4	4	3	3	3	3	3	4	3	4	4	4	3	4	4	4	4	5	4	3
75-18	1	28	2	2008	1	61	9	1	75	1	1	1	1	1	1	1	1	2		2	#NULL!	2	3	3	3	3	3	3	3	3	4	3	3	3	3	3	3	3	5	5	5	5	5	5	5	4	4	4	4
75-19	1	26	2	2011	1	12	12	1	75	1	#NULL!	1	#NULL!	1	#NULL!	2	#NULL!	2		2	#NULL!	2	3	3	3	3	3	4	3	4	4	4	3	3	4	2	3	4	4	4	4	4	4	4	4	4	4	4	4
75-20	1	24	2	2016	1	12	12	1	75	1	1	1	1	2	#NULL!	1	1	2		2	#NULL!	2	3	3	3	3	3	3	3	3	3	3	4	3	3	3	3	3	4	5	4	4	4	5	5	4	4	4	4
75-21	1	23	2	2013	1	8	8	1	75	2	#NULL!	2	#NULL!	2	#NULL!	2	#NULL!	2		2	#NULL!	2	4	3	3	4	4	4	4	4	4	4	3	4	3	3	4	4	3	3	4	4	4	4	4	3	3	4	4
75-22	1	23	2	2013	1	6	6	1	75	2	#NULL!	2	#NULL!	2	#NULL!	2	#NULL!	2		2	#NULL!	2	4	3	3	4	4	3	3	3	4	3	3	3	4	3	3	4	3	4	3	3	3	3	3	3	3	4	3
75-23	1	50	3	1990	2	312	11	1	75	2	#NULL!	2	#NULL!	2	#NULL!	2	#NULL!	2		2	#NULL!	2	3	2	2	3	3	3	3	3	3	1	4	3	4	2	3	3	5	4	5	4	4	4	4	4	4	4	4
75-24	1	23	1	2017	1	5	1	1	75	1	1	2	#NULL!	2	#NULL!	2	#NULL!	2		2	#NULL!	1	5	3	3	4	4	3	3	3	4	2	3	2	3	3	3	3	3	4	3	3	4	4	4	3	3	4	4
75-25	1	31	2	2007	1	116	11	1	75	1	#NULL!	2	#NULL!	1	#NULL!	2	#NULL!	2		2	#NULL!	2	3	3	3	2	3	2	3	3	3	3	3	3	2	2	2	2	3	3	4	4	3	3	3	4	3	4	4
75-26	1	31	2	2009	1	84	84	1	75	2	#NULL!	2	#NULL!	2	#NULL!	2	#NULL!	2		2	#NULL!	2	4	2	2	3	3	3	2	3	3	3	3	3	4	2	2	3	4	2	2	2	2	2	2	2	2	2	2
75-27	1	43	4	2003	2	274	10	1	75	1	1	1	2	1	2	1	2	2		1	1	1	3	4	4	3	4	4	4	4	4	4	4	4	4	3	3	3	6	6	6	6	6	6	6	6	6	6	6
75-28	1	41	2	2010	1	234	11	1	75	1	1	2	#NULL!	2	#NULL!	2	#NULL!	2		2	#NULL!	2	3	3	3	2	3	2	3	3	3	3	3	3	2	2	2	2	3	3	2	4	4	3	3	3	4	3	4
75-29	1	26	2	2013	1	27	10	1	75	1	#NULL!	1	#NULL!	1	#NULL!	1	#NULL!	2		1	#NULL!	2	2	2	2	2	2	2	3	2	3	2	2	2	3	3	3	3	3	3	3	3	3	3	3	4	3	4	3
75-30	1	24	2	2016	1	17	11	1	75	1	1	2	#NULL!	2	#NULL!	1	1	2		2	#NULL!	2	4	3	3	4	5	5	4	5	5	3	2	4	3	3	4	4	4	3	3	3	4	5	4	5	5	5	4
OR-1	1	26	2	2014	1	45	45	7	OR	1	1	1	1	2	#NULL!	1	1	2		2	#NULL!	2	4	4	3	4	3	4	4	4	4	3	4	3	3	4	3	4	3	4	5	5	6	5	4	5	5	4	5
OR-2	1	32	1	2006	3	140	116	7	OR	2	#NULL!	2	#NULL!	2	#NULL!	2	#NULL!	2		2	#NULL!	2	4	3	3	4	3	3	4	4	4	3	3	4	3	4	3	3	6	5	6	4	5	5	5	4	6	6	4
OR-3	1	29	1	2008	1	108	96	7	OR	2	#NULL!	2	#NULL!	2	#NULL!	2	#NULL!	2		2	#NULL!	2	4	1	3	3	4	1	2	2	3	1	4	2	5	1	2	1	4	4	4	5	3	6	5	4	4	3	5
OR-4	1	30	1	2005	1	107	109	7	OR	2	#NULL!	2	#NULL!	2	#NULL!	2	#NULL!	2		2	#NULL!	2	3	4	4	4	4	3	4	3	3	2	4	3	4	5	3	3	5	5	6	5	6	5	5	6	6	5	5
OR-5	1	36	2	2012	1	150	150	7	OR	1	#NULL!	1	#NULL!	2	#NULL!	1	#NULL!	2		2	#NULL!	2	4	3	3	3	3	3	3	3	3	3	3	3	3	3	3	3	2	4	4	3	4	4	4	4	4	4	4
OR-6	1	27	1	2012	1	64	64	7	OR	2	#NULL!	2	#NULL!	2	#NULL!	2	#NULL!	2		2	#NULL!	2	1	1	2	3	2	3	3	5	3	3	2	2	3	4	3	3	4	5	3	3	5	4	7	4	3	3	3
OR-7	1	30	1	2008	1	114	114	7	OR	2	#NULL!	2	#NULL!	2	#NULL!	2	#NULL!	2		2	#NULL!	2	4	2	2	4	4	3	3	3	3	3	4	3	3	4	3	3	5	5	5	4	4	4	5	4	4	4	4
OR-8	1	26	2	2014	1	24	12	7	OR	1	#NULL!	2	#NULL!	2	#NULL!	2	#NULL!	2		2	#NULL!	2	3	4	3	4	4	3	3	3	4	3	3	4	3	3	3	3	4	5	4	5	4	4	5	4	5	4	5
OR-9	1	47	3	2016	2	330	330	7	OR	1	2	1	2	2	#NULL!	1	2	1	수술간호사회	1	2	1	4	3	4	2	4	3	3	4	4	3	3	3	3	3	4	4	5	5	4	4	4	4	4	4	4	5	5
OR-10	1	33	2	2010	1	120	120	7	OR	1	1	2	#NULL!	1	1	2	#NULL!	2		2	#NULL!	2	4	4	4	4	4	4	4	4	4	4	4	4	4	4	4	4	5	5	5	5	5	5	5	5	5	5	5
OR-11	1	29	2	2010	1	88	88	7	OR	1	1	2	#NULL!	2	#NULL!	2	#NULL!	2		2	#NULL!	2	4	2	2	3	3	2	3	3	4	3	4	3	4	3	3	3	4	4	5	4	4	4	3	3	4	4	4
OR-12	1	35	2	2005	1	144	132	7	OR	2	#NULL!	2	#NULL!	2	#NULL!	2	#NULL!	2		2	#NULL!	2	4	3	3	3	4	3	2	2	3	4	4	2	1	5	3	2	4	4	4	5	3	6	5	4	4	4	5
OR-13	1	57	4	2002	5	414	10	7	OR	1	1	1	1	1	3	2	#NULL!	1	수술간호사회	2	#NULL!	1	4	3	4	2	4	4	4	4	4	4	3	4	3	3	4	3	5	5	5	4	5	4	5	4	4	5	5
OR-14	1	30	1	2008	1	110	106	7	OR	2	#NULL!	2	#NULL!	2	#NULL!	2	#NULL!	2		2	#NULL!	2	4	4	3	3	4	3	3	3	3	4	4	4	3	3	4	4	5	5	5	4	4	4	5	5	4	4	5
OR-15	1	35	1	2003	1	155	155	7	OR	2	#NULL!	2	#NULL!	2	#NULL!	2	#NULL!	2		2	#NULL!	2	4	3	3	3	4	3	4	3	3	4	4	3	3	4	4	4	5	4	3	3	4	4	3	2	3	3	4
OR-16	1	33	1	2007	1	126	66	7	OR	1	#NULL!	1	#NULL!	2	#NULL!	2	#NULL!	1		2	#NULL!	2	3	2	3	3	3	3	3	3	3	3	3	3	3	3	3	3	5	4	4	5	5	4	5	5	5	4	5
OR-17	1	54	4	2003	4	399	399	7	OR	1	1	2	#NULL!	2	#NULL!	2	#NULL!	1	수술간호사회	1	2	1	4	3	4	4	4	3	3	4	4	3	3	3	3	3	3	3	5	4	4	4	4	4	4	4	4	4	4
OR-18	1	43	1	1996	1	252	252	7	OR	#NULL!	#NULL!	#NULL!	#NULL!	#NULL!	#NULL!	#NULL!	#NULL!	1	수술간호사회	1	2	1	4	4	4	4	4	4	4	4	4	4	3	3	2	3	3	3	4	4	4	5	5	4	5	5	5	5	5
OR-19	1	42	2	2012	1	241	241	7	OR	2	#NULL!	2	#NULL!	2	#NULL!	1	#NULL!	1		1	#NULL!	2	4	3	3	3	3	3	3	3	3	3	3	3	3	3	3	3	2	4	4	3	4	4	4	4	4	4	4
OR-20	1	23	2	2016	1	20	20	7	OR	1	1	1	1	2	#NULL!	2	#NULL!	2		2	#NULL!	2	3	4	3	3	3	4	3	3	4	3	3	2	3	4	3	3	4	5	4	5	4	3	3	4	5	5	5
OR-21	1	23	2	2017	1	6	6	7	OR	1	1	2	#NULL!	1	1	1	1	2		2	#NULL!	1	3	3	3	4	4	3	3	3	3	3	4	4	4	2	3	3	3	4	4	3	4	4	4	4	4	4	4
OR-22	1	48	2	2011	2	331	329	7	OR	2	#NULL!	1	#NULL!	2	#NULL!	2	#NULL!	1	수술간호사회	1	1	1	5	3	2	4	5	1	2	3	4	2	3	1	4	2	2	3	2	3	2	2	2	2	2	2	2	2	2
OR-23	1	45	3	2010	1	291	291	7	OR	2	#NULL!	1	#NULL!	2	#NULL!	2	#NULL!	1	수술간호사회	1	1	2	4	3	3	4	4	3	3	3	4	2	2	3	3	2	4	4	5	5	4	4	4	4	4	4	4	4	6
OR-24	1	22	2	2017	1	5	5	7	OR	1	1	1	1	1	1	2	#NULL!	2		2	#NULL!	2	3	3	3	3	3	3	3	3	3	3	3	3	3	3	3	3	3	3	3	3	3	3	3	3	3	3	3
OR-25	1	29	1	2010	1	96	96	7	OR	1	#NULL!	1	#NULL!	1	#NULL!	2	#NULL!	1	수술간호사회	1	1	2	4	4	4	4	4	4	3	3	4	3	4	4	4	3	3	4	6	5	6	5	6	5	5	4	4	5	5
OR-26	1	28	1	2011	1	80	64	7	OR	2	#NULL!	2	#NULL!	2	#NULL!	2	#NULL!	2		2	#NULL!	2	4	3	3	3	4	4	3	4	3	4	4	3	3	3	3	4	5	5	3	2	4	4	3	4	3	3	2
OR-27	1	45	2	1995	3	252	252	7	OR	1	#NULL!	1	#NULL!	1	#NULL!	1	#NULL!	1		1	#NULL!	1	4	4	4	4	4	4	4	4	4	4	4	4	4	4	4	4	6	6	6	6	6	6	6	6	6	6	6
OR-28	1	45	2	2000	2	300	300	7	OR	1	1	1	1	2	#NULL!	2	#NULL!	2		1	2	2	3	3	3	3	3	3	3	3	3	3	2	3	4	3	3	3	4	4	4	4	4	4	4	5	4	4	4
OR-29	1	27	2	2013	1	55	55	7	OR	1	1	1	1	1	1	2	#NULL!	2		2	#NULL!	2	3	4	2	3	3	2	3	4	4	3	3	2	3	4	3	2	4	3	3	2	3	4	4	3	5	5	5
OR-30	1	43	2	1996	1	268	268	7	OR	2	#NULL!	2	#NULL!	2	#NULL!	2	#NULL!	2		2	#NULL!	2	4	3	4	4	4	3	4	3	3	2	4	3	5	4	3	3	5	5	6	5	6	5	5	6	6	5	5
OR-31	1	31	2	2008	1	116	68	7	OR	1	1	1	1	2	#NULL!	2	#NULL!	2		2	#NULL!	2	3	4	3	4	4	3	3	3	4	4	4	4	3	4	3	3	5	6	6	6	5	5	6	6	6	5	6
OR-32	1	40	2	2006	1	228	228	7	OR	2	#NULL!	2	#NULL!	2	#NULL!	2	#NULL!	2		2	#NULL!	2	3	3	3	3	3	3	3	3	3	3	3	3	3	3	3	3	4	4	4	3	3	4	4	3	3	3	4
OR-33	1	32	1	2007	1	120	72	7	OR	1	#NULL!	2	#NULL!	2	#NULL!	2	#NULL!	1		1	#NULL!	1	3	3	3	3	4	3	2	3	4	2	2	4	3	2	3	2	4	4	3	3	2	2	2	4	3	2	2
OR-34	1	54	4	2005	4	400	400	7	OR	1	1	1	1	2	#NULL!	2	#NULL!	1	수술간호사회	1	3	1	4	3	3	2	5	3	3	4	5	3	4	4	3	2	3	4	5	6	6	6	5	5	6	4	5	5	5
OR-35	1	23	2	2017	1	4	4	7	OR	1	1	1	1	1	1	1	1	2		2	#NULL!	1	4	3	3	4	5	3	4	3	4	3	3	3	3	3	4	4	4	5	4	4	5	4	5	5	5	4	4
OR-36	1	26	2	2014	1	47	47	7	OR	1	1	1	1	2	#NULL!	2	#NULL!	1	수술간호사회	1	1	2	4	3	3	3	3	3	4	3	3	3	3	3	3	3	3	3	3	4	3	3	4	3	4	3	3	3	3
[truncated: 54 more columns]
